# Supplementary material for: Identification and characterization of miRNAs expressed in the bovine ovary
Source: BMC Genomics. 2009 Sep 18;10:443. doi: 10.1186/1471-2164-10-443 (PMC2762473; doi:10.1186/1471-2164-10-443)
Supplement: Additional file 1 — List and Bio-informatic analysis of the sequences. [file 1471-2164-10-443-S1.XLS]

## Sheet: All Reads
		Sl. No.	Clone/Read No.	Sl. No.	Raw Reads	Corrected reads with clone/read number	Length (nt)
1	OvaConcat_A0111_CATGGCTCAGTTCAGCAGGAACAGCT	1	OvaConcat_A0111	1	CATGGCTCAGTTCAGCAGGAACAGCT	OvaConcat_A0111_TGGCTCAGTTCAGCAGGAACAG	22
2	OvaConcat_B0111_AGGTCCCTGGCCATATTCACATGTAA	2	OvaConcat_B0111	2	AGGTCCCTGGCCATATTCACATGTAA	OvaConcat_B0111_CTGGCCATATTCACATG	17
3	OvaConcat_C0111_AGAACCCATACAACCTACTACCTG	3	OvaConcat_C0111	3	AGAACCCATACAACCTACTACCTG	OvaConcat_C0111_AACCATACAACCTACTACCT	20
4	OvaConcat_E0141_AGCGCCGCGGCCCTGGAATGTC	4	OvaConcat_E0141	4	AGCGCCGCGGCCCTGGAATGTC	OvaConcat_E0141_CGCCGCGGCCCTGGAATG	18
5	OvaConcat_E0142_AGCCAGCCCTTAGAGCCAATCTG	5	OvaConcat_E0142	5	AGCCAGCCCTTAGAGCCAATCTG	OvaConcat_E0142_CCAGCCCTTAGAGCCAATC	19
6	OvaConcat_E0143_GTAACCATACAACCTACTACCTCATG	6	OvaConcat_E0143	6	GTAACCATACAACCTACTACCTCATG	OvaConcat_E0143_AACCATACAACCTACTACCTCA	22
7	OvaConcat_E0144_AGTGGTGCACCGTTCCTGGAAGTTG	7	OvaConcat_E0144	7	AGTGGTGCACCGTTCCTGGAAGTTG	OvaConcat_E0144_TGGTGCACCGTTCCTGGAAGT	21
8	OvaConcat_F0131_AGGGGCGGGGGGGCGGGTG	8	OvaConcat_F0131	8	AGGGGCGGGGGGGCGGGTG	OvaConcat_F0131_GGGGCGGGGGGGCGGGTG	18
9	OvaConcat_F0132_AGCCCGGGCCCCCCCCCTG	9	OvaConcat_F0132	9	AGCCCGGGCCCCCCCCCTG	OvaConcat_F0132_AGCCCGGGCCCCTCCCCTG	19
10	OvaConcat_F0133_AGAGATCGCAGCGAGGGAGCTGCTCTGCTG	10	OvaConcat_F0133	10	AGAGATCGCAGCGAGGGAGCTGCTCTGCTG	OvaConcat_F0133_AGATCGCAGCGAGGGAGCTGCTCTGC	26
11	OvaConcat_G0111_ACAGCCAAGCTCAGACGGATCCGATG	11	OvaConcat_G0111	11	ACAGCCAAGCTCAGACGGATCCGATG	OvaConcat_G0111_AGCCAAGCTCAGACGGATCCGA	22
12	OvaConcat_H0121_CAACTTCCCGTGTGTTGAGCCT	12	OvaConcat_H0121	12	CAACTTCCCGTGTGTTGAGCCT	OvaConcat_H0121_ACTTCCCGTGTGTTGAGCC	19
13	OvaConcat_H0122_CAGTCCCATCTGGGTCGCCACT	13	OvaConcat_H0122	13	CAGTCCCATCTGGGTCGCCACT	OvaConcat_H0122_AGTCCCATCTGGGTCGCC	18
14	OvaConcat_A0231_AGTGGCGACCCATGATGGGACTG	14	OvaConcat_A0231	14	AGTGGCGACCCATGATGGGACTG	OvaConcat_A0231_TGGCGACCCATGATGGGAC	19
15	OvaConcat_A0232_GAAGCCTATCCTGGATTACTTGAATG	15	OvaConcat_A0232	15	GAAGCCTATCCTGGATTACTTGAATG	OvaConcat_A0232_AGCCTATCCTGGATTACTTGAA	22
16	OvaConcat_A0233_ACTGAGATGAAGCACTGTAGCTCCT	16	OvaConcat_A0233	16	ACTGAGATGAAGCACTGTAGCTCCT	OvaConcat_A0233_TGAGATGAAGCACTGTAGCTC	21
17	OvaConcat_B0221_AGGGAGGGGGGGAAAGGGGGTGTG	17	OvaConcat_B0221	17	AGGGAGGGGGGGAAAGGGGGTGTG	OvaConcat_B0221_GGAGGGGGGGAAAGGGGG	18
18	OvaConcat_B0222_AGCCCACTGGACCCCTCGCGGCCCCTG	18	OvaConcat_B0222	18	AGCCCACTGGACCCCTCGCGGCCCCTG	OvaConcat_B0222_CCCACTGGACCCCTCGCGGCCCC	23
19	OvaConcat_C0231_GACCTCGGCAGCGATCATACCAGGGTATG	19	OvaConcat_C0231	19	GACCTCGGCAGCGATCATACCAGGGTATG	OvaConcat_C0231_CCTCGGCAGCGATCATACCAGGGTA	25
20	OvaConcat_C0232_AGGGCTCCCGCCGGCTG	20	OvaConcat_C0232	20	AGGGCTCCCGCCGGCTG	OvaConcat_C0232_GGCTCCCGCCGGCTG	15
21	OvaConcat_C0233_AGTGGCGACCGAGGCGCGACCCCCTG	21	OvaConcat_C0233	21	AGTGGCGACCGAGGCGCGACCCCCTG	OvaConcat_C0233_GTGGCGACCGAGGCGCG	17
22	OvaConcat_D0241_AGGTGATCCACCGCTAAGAGTCTG	22	OvaConcat_D0241	22	AGGTGATCCACCGCTAAGAGTCTG	OvaConcat_D0241_GTGATCCACCGCTAAGAGTC	20
23	OvaConcat_D0242_AGGGCCCCCCCCGCGGGGATG	23	OvaConcat_D0242	23	AGGGCCCCCCCCGCGGGGATG	OvaConcat_D0242_GGCCCCCCCCGCGGGGA	17
24	OvaConcat_D0243_GAGAGCTACAGTGCTTCATCTCATG	24	OvaConcat_D0243	24	GAGAGCTACAGTGCTTCATCTCATG	OvaConcat_D0243_GAGCTACAGTGCTTCATCTCA	21
25	OvaConcat_D0244_CAACAGTAGTCTGCACATTGGTTACT	25	OvaConcat_D0244	25	CAACAGTAGTCTGCACATTGGTTACT	OvaConcat_D0244_ACAGTAGTCTGCACATTGGTTA	22
26	OvaConcat_F0241_AGGGTTCGGGGTGTGGGCCCGATAGCTTG	26	OvaConcat_F0241	26	AGGGTTCGGGGTGTGGGCCCGATAGCTTG	OvaConcat_F0241_TTCGGGGTATGGGCCCGATAGCT	23
27	OvaConcat_F0242_CAGGGGGGCCGGCGGCCT	27	OvaConcat_F0242	27	CAGGGGGGCCGGCGGCCT	OvaConcat_F0242_GGGGGGCCGGCGGCC	15
28	OvaConcat_F0243_CAGAGGGACAAGTGGCGCT	28	OvaConcat_F0243	28	CAGAGGGACAAGTGGCGCT	OvaConcat_F0243_AGAGGGACAAGTGGCG	16
29	OvaConcat_F0244_CAGCTACTACCGATTGGATGGCT	29	OvaConcat_F0244	29	CAGCTACTACCGATTGGATGGCT	OvaConcat_F0244_GCTACTACCGATTGGATGG	19
30	OvaConcat_G0211_CATGAGGTAGTAGGTTGTATGGTTCT	30	OvaConcat_G0211	30	CATGAGGTAGTAGGTTGTATGGTTCT	OvaConcat_G0211_TGAGGTAGTAGGTTGTATGGTT	22
31	OvaConcat_H0221_CAGGGCGCGGCGCGGCGCGCCCCCGCCGCTG	31	OvaConcat_H0221	31	CAGGGCGCGGCGCGGCGCGCCCCCGCCGCTG	OvaConcat_H0221_GGGCGCGGCGCGGCGCGCCCCCGCCGC	27
32	OvaConcat_H0222_CATCGGCGGCGGCAGCGCCGGGGCGCT	32	OvaConcat_H0222	32	CATCGGCGGCGGCAGCGCCGGGGCGCT	OvaConcat_H0222_GGCGGCGGCAGCGCCGGGGCG	21
33	OvaConcat_A0321_AGCGCCGCCGGCCGCACCCTG	33	OvaConcat_A0321	33	AGCGCCGCCGGCCGCACCCTG	OvaConcat_A0321_AGCGCCGCCGGCCGCACC	18
34	OvaConcat_A0322_AGTGGCTCCCCGTCGGGGAATG	34	OvaConcat_A0322	34	AGTGGCTCCCCGTCGGGGAATG	OvaConcat_A0322_GTGGCCTCCCCGTCGGGGAAT	21
35	OvaConcat_B0321_AGAACCACACAACCTACTACCTCATG	35	OvaConcat_B0321	35	AGAACCACACAACCTACTACCTCATG	OvaConcat_B0321_AACCACACAACCTACTACCTCA	22
36	OvaConcat_B0322_AGGAGTGATCCACCGCTAAGAAGTTCTG	36	OvaConcat_B0322	36	AGGAGTGATCCACCGCTAAGAAGTTCTG	OvaConcat_B0322_GAGTGATCCACCGCTAAGAAGTT	23
37	OvaConcat_D0321_AGAACCACACAACCTACTACCTCATG	37	OvaConcat_D0321	37	AGAACCACACAACCTACTACCTCATG	OvaConcat_D0321_AACCACACAACCTACTACCTCA	22
38	OvaConcat_D0322_AGGAGTGATCCACCGCTAAGAGTCTG	38	OvaConcat_D0322	38	AGGAGTGATCCACCGCTAAGAGTCTG	OvaConcat_D0322_GAGTGATCCACCGCTAAGAGTC	22
39	OvaConcat_E0341_ACGCCGACGGCCGGCAGACCCTG	39	OvaConcat_E0341	39	ACGCCGACGGCCGGCAGACCCTG	OvaConcat_E0341_GCCGACGGCCGGCAGACCC	19
40	OvaConcat_E0342_AGGGTAATCCCTGGCAATGTGATTG	40	OvaConcat_E0342	40	AGGGTAATCCCTGGCAATGTGATTG	OvaConcat_E0342_GGTAATCCCTGGCAATGTGAT	21
41	OvaConcat_E0343_AGTGTGTATATGCCCATGGACTGCTG	41	OvaConcat_E0343	41	AGTGTGTATATGCCCATGGACTGCTG	OvaConcat_E0343_GTGTATATGCCCATGGACTGC	21
42	OvaConcat_E0344_AGACCACACAACCTACTACCTCATG	42	OvaConcat_E0344	42	AGACCACACAACCTACTACCTCATG	OvaConcat_E0344_ACCACACAACCTACTACCTCA	21
43	OvaConcat_F0341_AGAGCGCCCCCGCTGGGTGATG	43	OvaConcat_F0341	43	AGAGCGCCCCCGCTGGGTGATG	OvaConcat_F0341_AGCGCCCCCGCTGGGTGA	18
44	OvaConcat_F0342_CGAGGGGCCGACCCCGGCGGGTG	44	OvaConcat_F0342	44	CGAGGGGCCGACCCCGGCGGGTG	OvaConcat_F0342_GGGCCGACCCCGGCGGG	17
45	OvaConcat_F0343_AGGGGGGGGGGCGGCAGCTG	45	OvaConcat_F0343	45	AGGGGGGGGGGCGGCAGCTG	OvaConcat_F0343_GGGGGGGGCGGCAGC	15
46	OvaConcat_F0344_GTGCGGAACTTAGCCACTGTGAATG	46	OvaConcat_F0344	46	GTGCGGAACTTAGCCACTGTGAATG	OvaConcat_F0344_GCGGAACTTAGCCACTGTGAA	21
47	OvaConcat_H0341_AGACTATACAACCTACTACCTCAATG	47	OvaConcat_H0341	47	AGACTATACAACCTACTACCTCAATG	OvaConcat_H0341_ACTATACAACCTACTACCTCA	21
48	OvaConcat_A0431_AGAAGTGATGCCACCGCTAAGAGTGCTG	48	OvaConcat_A0431	48	AGAAGTGATGCCACCGCTAAGAGTGCTG	OvaConcat_A0431_AAGTGATGCCACCGCTAAGAGTGC	24
49	OvaConcat_A0432_AGGAGGCGCCGCGCGGAACCGCGGCCCTG	49	OvaConcat_A0432	49	AGGAGGCGCCGCGCGGAACCGCGGCCCTG	OvaConcat_A0432_GAGGCGCCGCGCGGAACCGCGGCCC	25
50	OvaConcat_A0433_AGGGTAATCCCTGGCAATGTGATTG	50	OvaConcat_A0433	50	AGGGTAATCCCTGGCAATGTGATTG	OvaConcat_A0433_GGTAATCCCTGGCAATGTGAT	21
51	OvaConcat_B0421_AGGGGATTCCCTGGGACAAACTGGACTG	51	OvaConcat_B0421	51	AGGGGATTCCCTGGGACAAACTGGACTG	OvaConcat_B0421_GGGATTCCTGGGAAAACTGGAC	22
52	OvaConcat_B0422_AGACAGTTCCTTCAACCTGGCAGCTTTG	52	OvaConcat_B0422	52	AGACAGTTCCTTCAACCTGGCAGCTTTG	OvaConcat_B0422_CAGTTCTTCAACTGGCAGCTT	21
53	OvaConcat_C0431_AGTTCGGGGTATGGGCCCGATAGCTTG	53	OvaConcat_C0431	53	AGTTCGGGGTATGGGCCCGATAGCTTG	OvaConcat_C0431_TTCGGGGTATGGGCCCGATAGCT	23
54	OvaConcat_C0432_AGTATCCAGCCCCCAGCTCTCTG	54	OvaConcat_C0432	54	AGTATCCAGCCCCCAGCTCTCTG	OvaConcat_C0432_TCCAGCCCCCAGCTCTCT	18
55	OvaConcat_C0433_AGAAGGGATTCCTGGGAAAACTGGACTG	55	OvaConcat_C0433	55	AGAAGGGATTCCTGGGAAAACTGGACTG	OvaConcat_C0433_AAGGGATTCCTGGGAAAACTGGAC	24
56	OvaConcat_E0451_AGACAAGTGTAGTGTGCTCAGTGATG	56	OvaConcat_E0451	56	AGACAAGTGTAGTGTGCTCAGTGATG	OvaConcat_E0451_GTGTAGTGTGCTCAGTGATG	20
57	OvaConcat_E0452_ACAGCCAAGCTCAGACGGATCCGATG	57	OvaConcat_E0452	57	ACAGCCAAGCTCAGACGGATCCGATG	OvaConcat_E0452_AGCCAAGCTCAGACGGATCCGA	22
58	OvaConcat_E0453_ACACAGTTCTTCAACTGGCAGCTTTG	58	OvaConcat_E0453	58	ACACAGTTCTTCAACTGGCAGCTTTG	OvaConcat_E0453_ACAGTTCTTCAACTGGCAGCTT	22
59	OvaConcat_E0454_AGAGACCGCTCCGCCATCCTGATG	59	OvaConcat_E0454	59	AGAGACCGCTCCGCCATCCTGATG	OvaConcat_E0454_AGACCGCTCCGCCATCCTGA	20
60	OvaConcat_E0455_AGCCCGCCCCGGCGCCGCTG	60	OvaConcat_E0455	60	AGCCCGCCCCGGCGCCGCTG	OvaConcat_E0455_GCCCGCCCCGGCGCCGC	17
61	OvaConcat_F0431_AGAACCGATTTCAGATGGTGCTATG	61	OvaConcat_F0431	61	AGAACCGATTTCAGATGGTGCTATG	OvaConcat_F0431_AACCGATTTCAGATGGTGCTA	21
62	OvaConcat_F0432_AGCCCGGGCGGATCTTATCCCCT	62	OvaConcat_F0432	62	AGCCCGGGCGGATCTTATCCCCT	OvaConcat_F0432_CCCGGGCGGATCTTATCCC	19
63	OvaConcat_F0433_CAAGCAGCATTGTACAGGGCTATGAAC	63	OvaConcat_F0433	63	CAAGCAGCATTGTACAGGGCTATGAAC	OvaConcat_F0433_AGCAGCATTGTACAGGGCTATGA	23
64	OvaConcat_G0411_AGGGGCCGACCCCGGCGGGGCTG	64	OvaConcat_G0411	64	AGGGGCCGACCCCGGCGGGGCTG	OvaConcat_G0411_GGGCCGACCCCGGCGGGGC	19
65	OvaConcat_H0411_CTGTAGGCACACATAAATCAAGGGCGA	65	OvaConcat_H0411	65	CTGTAGGCACACATAAATCAAGGGCGA	OvaConcat_H0411_TAGGCACACATAAATCAAGGG	21
66	OvaConcat_A0521_AGAGTGATCCACCGCTAAGAGTCTG	66	OvaConcat_A0521	66	AGAGTGATCCACCGCTAAGAGTCTG	OvaConcat_A0521_GAGTGATCCACCGCTAAGAGTC	22
67	OvaConcat_A0522_AGGAGGCGCCGCGCGGAACCGCGGCCCTG	67	OvaConcat_A0522	67	AGGAGGCGCCGCGCGGAACCGCGGCCCTG	OvaConcat_A0522_GAGGCGCCGCGCGGAACCGCGGCCC	25
68	OvaConcat_B0521_AGGGTAATCCCTGGCAATGTGAATTG	68	OvaConcat_B0521	68	AGGGTAATCCCTGGCAATGTGAATTG	OvaConcat_B0521_GGTAATCCCTGGCAATGTGA	20
69	OvaConcat_B0522_AGTGGAGGTGTCCACCGAGATGTG	69	OvaConcat_B0522	69	AGTGGAGGTGTCCACCGAGATGTG	OvaConcat_B0522_AGTGGAGGTGTCCACCG	17
70	OvaConcat_C0531_CAGTGGTGGAGAATGCCGGGGGATG	70	OvaConcat_C0531	70	CAGTGGTGGAGAATGCCGGGGGATG	OvaConcat_C0531_CAGTGGTGGAGAATGCTGGGG	21
71	OvaConcat_C0532_TTAACCAGCCTCTGCGCTGGCCCCT	71	OvaConcat_C0532	71	TTAACCAGCCTCTGCGCTGGCCCCT	OvaConcat_C0532_ACCAGCCTCTGCGCTGGCC	19
72	OvaConcat_C0533_TTACACGGGACCGGGGTCCGGTGCGCT	72	OvaConcat_C0533	72	TTACACGGGACCGGGGTCCGGTGCGCT	OvaConcat_C0533_CGGGACCGGGGTCCGGTGCG	20
73	OvaConcat_D0521_AGTGGGGGCTCGTTCCGGGATATGTG	73	OvaConcat_D0521	73	AGTGGGGGCTCGTTCCGGGATATGTG	OvaConcat_D0521_GGGGGCGCCTTCCGGGATATG	21
74	OvaConcat_D0522_AGTAGAAGACAGGGTCTCGCTATTATTGCCTG	74	OvaConcat_D0522	74	AGTAGAAGACAGGGTCTCGCTATTATTGCCTG	OvaConcat_D0522_AGACAGGGTCTCGCTATATTGCC	23
75	OvaConcat_E0511_AGGGTAGTAGGTTGTATGGTCT	75	OvaConcat_E0511	75	AGGGTAGTAGGTTGTATGGTCT	OvaConcat_E0511_GGTAGTAGGTTGTATGGT	18
76	OvaConcat_F0521_AGGTGTCGGGGGTATGGGGCCCGATAGCCTTATG	76	OvaConcat_F0521	76	AGGTGTCGGGGGTATGGGGCCCGATAGCCTTATG	OvaConcat_F0521_GTGTCGGGGGTATGGGGCCCGATAGCCTTA	30
77	OvaConcat_F0522_AGGTGGGGTGGGGGGGTTGG	77	OvaConcat_F0522	77	AGGTGGGGTGGGGGGGTTGG	OvaConcat_F0522_GGTGGGGTGGGGGGGTTGG	19
78	OvaConcat_G0511_CAATGAGAAGGTGTAAAATAACT	78	OvaConcat_G0511	78	CAATGAGAAGGTGTAAAATAACT	OvaConcat_G0511_AATGAGAAGGTGTAAAAT	18
79	OvaConcat_H0511_AGAAGAAGCCTACAGGTGCTTTCATCTCATG	79	OvaConcat_H0511	79	AGAAGAAGCCTACAGGTGCTTTCATCTCATG	OvaConcat_H0511_AAGAAGCCTACAGGTGCTTTCATCTCA	27
80	OvaConcat_B0621_AGGTTCCGCCTGGGCGGGATTCTGATG	80	OvaConcat_B0621	80	AGGTTCCGCCTGGGCGGGATTCTGATG	OvaConcat_B0621_GTTCCGCCTGGGCGGGATTCTGA	23
81	OvaConcat_B0622_AGGGTAGTAGCCGAACGGGCCGGTGTG	81	OvaConcat_B0622	81	AGGGTAGTAGCCGAACGGGCCGGTGTG	OvaConcat_B0622_GGTAGTAGCCGAACGGGCCGGTG	23
82	OvaConcat_C0621_CAGGGCCCCCGCGGGGTGG	82	OvaConcat_C0621	82	CAGGGCCCCCGCGGGGTGG	OvaConcat_C0621_GGGCCCCCGCGGGGTGG	17
83	OvaConcat_C0622_AGAATCGCCGCGGACCGTGCGCTG	83	OvaConcat_C0622	83	AGAATCGCCGCGGACCGTGCGCTG	OvaConcat_C0622_AATCGCCGCGGACCGTGCGC	20
84	OvaConcat_D0621_CAGGACCTCCACCAGAGTTTGG	84	OvaConcat_D0621	84	CAGGACCTCCACCAGAGTTTGG	OvaConcat_D0621_GGACCTCCACCAGAGTTT	18
85	OvaConcat_D0622_CAGGTAATCCCTGGCAATGTGATTG	85	OvaConcat_D0622	85	CAGGTAATCCCTGGCAATGTGATTG	OvaConcat_D0622_GGTAATCCCTGGCAATGTGAT	21
86	OvaConcat_F0651_AGGACGCCGACGGCCGGCAGACCCTG	86	OvaConcat_F0651	86	AGGACGCCGACGGCCGGCAGACCCTG	OvaConcat_F0651_GCCGACGCCCGGCAGACCCTG	21
87	OvaConcat_F0652_AGGGTAATCCCTGGCAATGTGATTG	87	OvaConcat_F0652	87	AGGGTAATCCCTGGCAATGTGATTG	OvaConcat_F0652_GGTAATCCCTGGCAATGTGAT	21
88	OvaConcat_F0653_ACAGGCCGCGCCCCCTGGA	88	OvaConcat_F0653	88	ACAGGCCGCGCCCCCTGGA	OvaConcat_F0653_CAGGCCGCGCCCCCTGGA	18
89	OvaConcat_F0654_AGTGTGTATATGCCCATGGACTGCTG	89	OvaConcat_F0654	89	AGTGTGTATATGCCCATGGACTGCTG	OvaConcat_F0654_GTGTATATGCCCATGGACTGC	21
90	OvaConcat_F0655_AGACCACACAACCTACTACCTCATG	90	OvaConcat_F0655	90	AGACCACACAACCTACTACCTCATG	OvaConcat_F0655_ACCACACAACCTACTACCTCA	21
91	OvaConcat_H0611_CAATGAGAAGGTGTAAAATAACT	91	OvaConcat_H0611	91	_CAATGAGAAGGTGTAAAATAACT	OvaConcat_H0611_AATGAGAAGGTGTAAAAT	18
92	OvaConcat_A0711_CAGGGGGGCGGCGACTGGGA	92	OvaConcat_A0711	92	CAGGGGGGCGGCGACTGGGA	OvaConcat_A0711_GGGGCGGCGACTGGGA	16
93	OvaConcat_B0721_AGGGCCCGCCCCCCGGCCGGGGCCGGGTG	93	OvaConcat_B0721	93	AGGGCCCGCCCCCCGGCCGGGGCCGGGTG	OvaConcat_B0721_GCCCGCCCCCCGGCCGGGGCCGGG	24
94	OvaConcat_B0722_CAAACAAACCCTTGTGTGCGAGGGCTTG	94	OvaConcat_B0722	94	CAAACAAACCCTTGTGTGCGAGGGCTTG	OvaConcat_B0722_AACAAACCCTTGTGTCGAGGGCT	23
95	OvaConcat_C0731_AGCTCCCCACCTAACACTGTCCTG	95	OvaConcat_C0731	95	AGCTCCCCACCTAACACTGTCCTG	OvaConcat_C0731_CTCCCCACCTTACTCTGTCC	20
96	OvaConcat_C0732_AGTGGCGACCCAGATGGGACTG	96	OvaConcat_C0732	96	AGTGGCGACCCAGATGGGACTG	OvaConcat_C0732_TGGCGACCCAGATGGGACT	19
97	OvaConcat_C0733_AGACAAACCCTTGTGTCGAGGGCTGATG	97	OvaConcat_C0733	97	AGACAAACCCTTGTGTCGAGGGCTGATG	OvaConcat_C0733_GACAAACCCTTGTGTCGAGGGCTGA	25
98	OvaConcat_E0721_AGTCTCGTGACATAATGATCCCCGATG	98	OvaConcat_E0721	98	AGTCTCGTGACATAATGATCCCCGATG	OvaConcat_E0721_TCTCGTGACATGATGATCCCCGA	23
99	OvaConcat_E0722_AGGTCAACATCAGTCTGATAAGCTATG	99	OvaConcat_E0722	99	AGGTCAACATCAGTCTGATAAGCTATG	OvaConcat_E0722_GTCAACATCAGTCTGATAAGCTA	23
100	OvaConcat_F0711_AGAACCACACAACCTACTACCTCATG	100	OvaConcat_F0711	100	AGAACCACACAACCTACTACCTCATG	OvaConcat_F0711_AACCACACAACCTACTACCTCA	22
101	OvaConcat_H0721_AACCTGGACTTGGAGTCAGAAGGCCT	101	OvaConcat_H0721	101	AACCTGGACTTGGAGTCAGAAGGCCT	OvaConcat_H0721_CTGGACTTGGAGTCAGAAGGC	21
102	OvaConcat_H0722_CCCAGACTCCCGGTATGGGAACCACT	102	OvaConcat_H0722	102	CCCAGACTCCCGGTATGGGAACCACT	OvaConcat_H0722_AGACTCCCGGTATGGGAACC	20
103	OvaConcat_A0821_AGTCCCCGGGGCTCCCGCCGGCTG	103	OvaConcat_A0821	103	AGTCCCCGGGGCTCCCGCCGGCTG	OvaConcat_A0821_TCCCCGGGGCTCCCGCCGGCT	21
104	OvaConcat_A0822_AGTGGTGGAGGATGCGGGCATG	104	OvaConcat_A0822	104	AGTGGTGGAGGATGCGGGCATG	OvaConcat_A0822_TGGTGGAGGATGCGGGCA	18
105	OvaConcat_B0821_AGTCCCCGGGGCTCCCGCCGGCTG	105	OvaConcat_B0821	105	AGTCCCCGGGGCTCCCGCCGGCTG	OvaConcat_B0821_GTCCCCGGGGCTCCCGCCGGC	21
106	OvaConcat_B0822_AGTGGTGGAGGATGCGGGCATG	106	OvaConcat_B0822	106	AGTGGTGGAGGATGCGGGCATG	OvaConcat_B0822_TGGTGGAGGATGCGGGCAT	19
107	OvaConcat_C0811_AGCCCGGGCCGCGGCGGTG	107	OvaConcat_C0811	107	AGCCCGGGCCGCGGCGGTG	OvaConcat_C0811_CCCGGGCCGCGGCGGTG	17
108	OvaConcat_E0811_TTATCCACGGGACGGCGCACCACT	108	OvaConcat_E0811	108	TTATCCACGGGACGGCGCACCACT	OvaConcat_E0811_ATCCACGGGGGGGCGCACCAC	21
109	OvaConcat_F0811_TTAATGTGAATTGCAGGACCT	109	OvaConcat_F0811	109	TTAATGTGAATTGCAGGACCT	OvaConcat_F0811_TAATGTGAATTGCAGGA	17
110	OvaConcat_G0811_CAGGCCGGAATCTTTCCCGCTCCCCT	110	OvaConcat_G0811	110	CAGGCCGGAATCTTTCCCGCTCCCCT	OvaConcat_G0811_GCCGGAATCTTTCCCGCTCCC	21
111	OvaConcat_A0921_AGGTAAACCATGATGTGCTGCTATG	111	OvaConcat_A0921	111	AGGTAAACCATGATGTGCTGCTATG	OvaConcat_A0921_GTAAACCATGATGTGCTGCTA	21
112	OvaConcat_A0922_AGGCCTATCCTGGATTACTTGGAAT	112	OvaConcat_A0922	112	AGGCCTATCCTGGATTACTTGGAAT	OvaConcat_A0922_GCCTATCCTGGATTACTTGAA	21
113	OvaConcat_B0921_AGTGGGGGCTCGTCCGGGATATTG	113	OvaConcat_B0921	113	AGTGGGGGCTCGTCCGGGATATTG	OvaConcat_B0921_TGGGGGCTCGTCCGGGATA	19
114	OvaConcat_B0922_AGTAGAGACAGGGTCTCGCTATATTGCCTG	114	OvaConcat_B0922	114	AGTAGAGACAGGGTCTCGCTATATTGCCTG	OvaConcat_B0922_TAGAGACAGGGTCTCGCTATATTGCC	26
115	OvaConcat_C0911_AGTCGACCGTCTTCTCAGCTG	115	OvaConcat_C0911	115	AGTCGACCGTCTTCTCAGCTG	OvaConcat_C0911_TCGACCGTCTTCTCAGC	17
116	OvaConcat_D0911_AGTTCGGGCCCCGCGGGTG	116	OvaConcat_D0911	116	AGTTCGGGCCCCGCGGGTG	OvaConcat_D0911_GTTCGGGCCCCGCGGG	16
117	OvaConcat_E0931_AGTGGCGTCCCTGGGTGGGTCTG	117	OvaConcat_E0931	117	AGTGGCGTCCCTGGGTGGGTCTG	OvaConcat_E0931_TGGCGTCCCTGGGTGGG	17
118	OvaConcat_E0932_AGTGTGGGTGTGTGCATGAGCGTGTG	118	OvaConcat_E0932	118	AGTGTGGGTGTGTGCATGAGCGTGTG	OvaConcat_E0932_TGTGGGTGTGTGCATGTGCGTG	22
119	OvaConcat_E0933_AGAACCACACAACCTACTACCTCATG	119	OvaConcat_E0933	119	AGAACCACACAACCTACTACCTCATG	OvaConcat_E0933_AACCACACAACCTACTACCTCA	22
120	OvaConcat_G0911_AGGGCCATTTTTCCGTGTTCCCTGCGCTATATTGA	120	OvaConcat_G0911	120	AGGGCCATTTTTCCGTGTTCCCTGCGCTATATTGA	OvaConcat_G0911_GGCCATTTTTCCGTGTTCCCTGCGCTATATT	31
121	OvaConcat_H0921_CATACCACAGGGTAGAACCACGGCT	121	OvaConcat_H0921	121	CATACCACAGGGTAGAACCACGGCT	OvaConcat_H0921_TACCACAGGGTAGAACCACGG	21
122	OvaConcat_H0922_CATGAGGTAGTAGGTTGTATGGTCT	122	OvaConcat_H0922	122	CATGAGGTAGTAGGTTGTATGGTCT	OvaConcat_H0922_TGAGGTAGTAGGTTGTATGGT	21
123	OvaConcat_B1021_AGTGGCGACGAGGATGGGATTTG	123	OvaConcat_B1021	123	AGTGGCGACGAGGATGGGATTTG	OvaConcat_B1021_GTGGCGACGAGGATGGGA	18
124	OvaConcat_B1022_AGGGCCCCCGCGGGGTG	124	OvaConcat_B1022	124	AGGGCCCCCGCGGGGTG	OvaConcat_B1022_GGGCCCCCGCGGGGTG	16
125	OvaConcat_C1031_CCCGTAGAATCGGGCCTAACAAAAGTTCCCAGTCT	125	OvaConcat_C1031	125	CCCGTAGAATCGGGCCTAACAAAAGTTCCCAGTCT	OvaConcat_C1031_CGTAGAATCGGGCCTAACAAAAGTTCCCAGT	31
126	OvaConcat_C1032_CACATCACATTGCCAGGGATTACCCT	126	OvaConcat_C1032	126	CACATCACATTGCCAGGGATTACCCT	OvaConcat_C1032_CATCACATTGCCAGGGATTACC	22
127	OvaConcat_C1033_TTCACACCCGCCACCAAGACGACGCCCGCCCCGACT	127	OvaConcat_C1033	127	TTCACACCCGCCACCAAGACGACGCCCGCCCCGACT	OvaConcat_C1033_CACACCCGCCACCAAGACGACGCCCGCCCCGA	32
128	OvaConcat_D1041_AGTCAACGCAAGCTTATGACACCGTG	128	OvaConcat_D1041	128	AGTCAACGCAAGCTTATGACACCGTG	OvaConcat_D1041_TCAACGCAAGCTTATGACA	19
129	OvaConcat_D1042_AGCTACCTGCACTATAAGCACTTTATG	129	OvaConcat_D1042	129	AGCTACCTGCACTATAAGCACTTTATG	OvaConcat_D1042_CTACCTGCACTATAAGCACTTTA	23
130	OvaConcat_D1043_CCGGGGGGGCCTACAGAGTCCCAGTCT	130	OvaConcat_D1043	130	CCGGGGGGGCCTACAGAGTCCCAGTCT	OvaConcat_D1043_GGGGGGCCTACAGAGTCCCAG	21
131	OvaConcat_D1044_ATGCCGATCACATGGCCAGGGATTACCCT	131	OvaConcat_D1044	131	ATGCCGATCACATGGCCAGGGATTACCCT	OvaConcat_D1044_GCCGATCACATGGCCAGGGATTACC	25
132	OvaConcat_E1021_CAGGGGTTCGATCCCTGGTTGGAA	132	OvaConcat_E1021	132	CAGGGGTTCGATCCCTGGTTGGAA	OvaConcat_E1021_AGGGGTTCGATCCCTGGTTGGA	22
133	OvaConcat_E1022_TGTAGCACCATCAATACAAGG	133	OvaConcat_E1022	133	TGTAGCACCATCAATACAAGG	OvaConcat_E1022_TAGCACCATCAATACAA	17
134	OvaConcat_F1041_AGGTTCGGGGTATGGGCCCGATAGCTTATG	134	OvaConcat_F1041	134	AGGTTCGGGGTATGGGCCCGATAGCTTATG	OvaConcat_F1041_GTTCGGGGTATGGGCCCGATAGCTTA	26
135	OvaConcat_F1042_CAGTTCCCGGCCAATGCACCACT	135	OvaConcat_F1042	135	CAGTTCCCGGCCAATGCACCACT	OvaConcat_F1042_TTCCCGGCCAATGCACCA	18
136	OvaConcat_F1043_CAGGCGCCGGGGCGGGTTCCT	136	OvaConcat_F1043	136	CAGGCGCCGGGGCGGGTTCCT	OvaConcat_F1043_AGGCGCCGGGGCGGGTTC	18
137	OvaConcat_F1044_GAATCCCCCGGCAGATTGAAGCGCCCCT	137	OvaConcat_F1044	137	GAATCCCCCGGCAGATTGAAGCGCCCCT	OvaConcat_F1044_ATCCCCCGGCAGATTGAAGCGCCC	24
138	OvaConcat_G1031_AGTCGCATTATTACTCACGGTACGTG	138	OvaConcat_G1031	138	AGTCGCATTATTACTCACGGTACGTG	OvaConcat_G1031_TCGCATTATTACTCACGGTACG	22
139	OvaConcat_G1032_AGTTAAGTTAGGGTCTCAGGGATG	139	OvaConcat_G1032	139	AGTTAAGTTAGGGTCTCAGGGATG	OvaConcat_G1032_AAGTTAGGGTCTCAGGGA	18
140	OvaConcat_G1033_AGGGAGCTACAGTGCTTCATCTCATG	140	OvaConcat_G1033	140	AGGGAGCTACAGTGCTTCATCTCATG	OvaConcat_G1033_GAGCTACAGTGCTTCATCTCA	21
141	OvaConcat_H1041_TCCAGCCCGGCCGCCTGT	141	OvaConcat_H1041	141	TCCAGCCCGGCCGCCTGT	OvaConcat_H1041_CCAGCCCGGCCGCCTGT	17
142	OvaConcat_H1042_CAGGCGAGCTCAGGGAGGACCT	142	OvaConcat_H1042	142	CAGGCGAGCTCAGGGAGGACCT	OvaConcat_H1042_AGGCGAGCTCAGGGAGGAC	19
143	OvaConcat_H1043_TTAATGTGAATTGCAGGACT	143	OvaConcat_H1043	143	TTAATGTGAATTGCAGGACT	OvaConcat_H1043_TTAATGTGAATTGCAGGA	18
144	OvaConcat_H1044_TCGATTCCCCGACGGGGAGCCACT	144	OvaConcat_H1044	144	TCGATTCCCCGACGGGGAGCCACT	OvaConcat_H1044_GATTCCCCGACGGGGAGCCA	20
145	OvaConcat_A1131_CATTGTCGTCCCTTGTAATGTGATGG	145	OvaConcat_A1131	145	CATTGTCGTCCCTTGTAATGTGATGG	OvaConcat_A1131_TTGTCGTCCCTTGTAATGTGAT	22
146	OvaConcat_A1132_AGACCTCCCCCATCCTG	146	OvaConcat_A1132	146	AGACCTCCCCCATCCTG	OvaConcat_A1132_GACCTCCCCCATCCTG	16
147	OvaConcat_A1133_CCGCCCCCTTTCCCCCCCCCCTG	147	OvaConcat_A1133	147	CCGCCCCCTTTCCCCCCCCCCTG	OvaConcat_A1133_CCCCCTTTCCCCTCCCCCT	19
148	OvaConcat_B1131_AGCCACACAACCTACTACCTGG	148	OvaConcat_B1131	148	AGCCACACAACCTACTACCTGG	OvaConcat_B1131_CCACACAACCTACTACCT	18
149	OvaConcat_B1132_AGGGGGGGGGGAAAAGGGGTG	149	OvaConcat_B1132	149	AGGGGGGGGGGAAAAGGGGTG	OvaConcat_B1132_AGGGGGGGGGGCAAAGGGGT	20
150	OvaConcat_B1133_AGAGCAACCCGACTCCGGGAAGACCCGATG	150	OvaConcat_B1133	150	AGAGCAACCCGACTCCGGGAAGACCCGATG	OvaConcat_B1133_AGCAACCCGACTCCGGGAAGACCCG	25
151	OvaConcat_C1121_CAGACTATACAACCTACTACCTCAATG	151	OvaConcat_C1121	151	CAGACTATACAACCTACTACCTCAATG	OvaConcat_C1121_ACTATACAACCTACTACCTCA	21
152	OvaConcat_C1122_ACAGATGGCGGAGCGGTCTCT	152	OvaConcat_C1122	152	ACAGATGGCGGAGCGGTCTCT	OvaConcat_C1122_AGATGGCGGAGCGGTC	16
153	OvaConcat_D1131_AGTGGCGACCCAGATGGGACTG	153	OvaConcat_D1131	153	AGTGGCGACCCAGATGGGACTG	OvaConcat_D1131_TGGCGACCCAGATGGGAC	18
154	OvaConcat_D1132_AGAGCCTATCCTGGATTACTTGAATG	154	OvaConcat_D1132	154	AGAGCCTATCCTGGATTACTTGAATG	OvaConcat_D1132_AGCCTATCCTGGATTACTTGAA	22
155	OvaConcat_D1133_AGTATCCAGCCCCAGCTCTCTG	155	OvaConcat_D1133	155	AGTATCCAGCCCCAGCTCTCTG	OvaConcat_D1133_ATCCAGCCCCAGCTCTCTG	19
156	OvaConcat_E1121_AGTGGTTCCCATACCGGGAGTCGAACCCGGGCCTG	156	OvaConcat_E1121	156	AGTGGTTCCCATACCGGGAGTCGAACCCGGGCCTG	OvaConcat_E1121_GTTCCCATACCGGGAGTCGAACCCGGGCC	29
157	OvaConcat_E1121_AGACAGGTTAAAGGGTCTCAGGGATG	157	OvaConcat_E1121	157	AGACAGGTTAAAGGGTCTCAGGGATG	OvaConcat_E1122_ACAGGTTAAAGGGTCTCAGGGA	22
158	OvaConcat_G1111_CATGGCTCAGTTCAGCAGGAACCT	158	OvaConcat_G1111	158	CATGGCTCAGTTCAGCAGGAACCT	OvaConcat_G1111_TGGCTCAGTTCAGCAGGAAC	20
159	OvaConcat_H1121_CACAAAACGTGAGGCGCTGCTAACT	159	OvaConcat_H1121	159	CACAAAACGTGAGGCGCTGCTAACT	OvaConcat_H1121_CAAAACGTGAGGCGCTGCTA	20
160	OvaConcat_H1122_CAGGGCCGTCGACCCGCGTCCCCCGCT	160	OvaConcat_H1122	160	CAGGGCCGTCGACCCGCGTCCCCCGCT	OvaConcat_H1122_GGGCCGTCGACCCGCGTCCCCCG	23
161	OvaConcat_A1211_AGTGGCAGCTTCAATTCTGCCGGGGTT	161	OvaConcat_A1211	161	AGTGGCAGCTTCAATTCTGCCGGGGTT	OvaConcat_A1211_GCAGCTTCAATTCTGCCGGGG	21
162	OvaConcat_B1211_AGACTAGACTTGTGGAGGCCTCCTCTG	162	OvaConcat_B1211	162	AGACTAGACTTGTGGAGGCCTCCTCTG	OvaConcat_B1211_ACTAGACTTGTGGAGGCCTCCTC	23
163	OvaConcat_C1211_CAGGGGCCCTTCCCCCGCGCCACT	163	OvaConcat_C1211	163	CAGGGGCCCTTCCCCCGCGCCACT	OvaConcat_C1211_GGGGCCCTTCCCCCGCGCCAC	21
164	OvaConcat_D1221_CAAACTGGCCTACAAAGTCCCAGTTC	164	OvaConcat_D1221	164	CAAACTGGCCTACAAAGTCCCAGTTC	OvaConcat_D1221_AACTGGCCTACAAAGTCCCAGT	22
165	OvaConcat_D1222_CACAGTGGTTTTACCCTATGGTAGCT	165	OvaConcat_D1222	165	CACAGTGGTTTTACCCTATGGTAGCT	OvaConcat_D1222_CAGTGGTTTTACCCTATGGTAG	22
166	OvaConcat_E1221_CAATCACATTGTGCCAGGGAATTACCCT	166	OvaConcat_E1221	166	CAATCACATTGTGCCAGGGAATTACCCT	OvaConcat_E1221_ATCACATTGTGCCAGGGAATTACC	24
167	OvaConcat_E1222_CATACCTGGTTGATCCTGCCAGTAGCCT	167	OvaConcat_E1222	167	CATACCTGGTTGATCCTGCCAGTAGCCT	OvaConcat_E1222_TACCTGGTTGATCCTGCCAGTAGC	24
168	OvaConcat_F1211_AGGGGCACCCGATGAATTTCAGAGCT	168	OvaConcat_F1211	168	AGGGGCACCCGATGAATTTCAGAGCT	OvaConcat_F1211_GGGCACCCGATGAATTTCAGAG	22
169	OvaConcat_G1221_AGGAATCCACCACGAACAACTTCTG	169	OvaConcat_G1221	169	AGGAATCCACCACGAACAACTTCTG	OvaConcat_G1221_GAATCCACCACGAACAACTTC	21
170	OvaConcat_G1222_AGTGGCGCCCAACGTGGGGCTG	170	OvaConcat_G1222	170	AGTGGCGCCCAACGTGGGGCTG	OvaConcat_G1222_GTGGCGCCCAACGTGGGGCT	20
171	OvaConcat_H1211_AGGGGGGCGCGCCGGCTGAAAATATCTC	171	OvaConcat_H1211	171	AGGGGGGCGCGCCGGCTGAAAATATCTC	OvaConcat_H1211_GGGGGCGCGCCGGCTGAAAATATC	24
172	OvaConcat_A1331_AGGGGACTTTGTAGGCCAGTTTG	172	OvaConcat_A1331	172	AGGGGACTTTGTAGGCCAGTTTG	OvaConcat_A1331_GGGACTTTGTAGGCCAGTT	19
173	OvaConcat_A1332_AGACCACACAACCTACTACCTCATG	173	OvaConcat_A1332	173	AGACCACACAACCTACTACCTCATG	OvaConcat_A1332_ACCACACAACCTACTACCTCA	21
174	OvaConcat_A1333_AGTTCCCCGCCGGCCTTCCTG	174	OvaConcat_A1333	174	AGTTCCCCGCCGGCCTTCCTG	OvaConcat_A1333_TCCCCGCCGGCCTTCCT	17
175	OvaConcat_B1311_CAGTCCCATCTGGGTCGCCACT	175	OvaConcat_B1311	175	CAGTCCCATCTGGGTCGCCACT	OvaConcat_B1311_AGTCCCATCTGGGTCGCC	18
176	OvaConcat_C1311_AGAGACCGCTCCGCCATCCTGTAGTTG	176	OvaConcat_C1311	176	AGAGACCGCTCCGCCATCCTGTAGTTG	OvaConcat_C1311_AGACCGCTCCGCCATCCTGTAGT	23
177	OvaConcat_D1311_AGGGGGTTCACCGAGCAACATTCCG	177	OvaConcat_D1311	177	AGGGGGTTCACCGAGCAACATTCCG	OvaConcat_D1311_GGGGTTCACCGAGCAACATTC	21
178	OvaConcat_F1351_AGGGCCCCGGCCGCTCCCGGCCTG	178	OvaConcat_F1351	178	AGGGCCCCGGCCGCTCCCGGCCTG	OvaConcat_F1351_GCCCCGGCCGCTCCCGGCCT	20
179	OvaConcat_F1352_AGGGGGGGGACCGACGCGCCCTG	179	OvaConcat_F1352	179	AGGGGGGGGACCGACGCGCCCTG	OvaConcat_F1352_GGGGGGGACCGACGCGCCC	19
180	OvaConcat_F1353_AGATCTTTGGGCTAGGTCTAGTTG	180	OvaConcat_F1353	180	AGATCTTTGGGCTAGGTCTAGTTG	OvaConcat_F1353_ATCTTTGGGCTAGGTTAGTT	20
181	OvaConcat_F1354_AGAACCACACAACCTACTACCTCATG	181	OvaConcat_F1354	181	AGAACCACACAACCTACTACCTCATG	OvaConcat_F1354_AACCACACAACCTACTACCTCA	22
182	OvaConcat_F1355_CACAAAGTGCTTACAGTGCAGGTATCT	182	OvaConcat_F1355	182	CACAAAGTGCTTACAGTGCAGGTATCT	OvaConcat_F1355_CAAAGTGCTTACAGTGCAGGTA	22
183	OvaConcat_G1321_CAAACCCGTAGATCCGATCTTGTGA	183	OvaConcat_G1321	183	CAAACCCGTAGATCCGATCTTGTGA	OvaConcat_G1321_AACCCGTAGATCCGATCTTGT	21
184	OvaConcat_G1322_CAGCGCGTCGGTCCCCCCCCT	184	OvaConcat_G1322	184	CAGCGCGTCGGTCCCCCCCCT	OvaConcat_G1322_GCGCGTCGGTCCCCCCC	17
185	OvaConcat_H1321_CAGGGGGCCGGGAACCGGCCGGGGCCCCGGTCT	185	OvaConcat_H1321	185	CAGGGGGCCGGGAACCGGCCGGGGCCCCGGTCT	OvaConcat_H1321_GGGGGCCGGGAACCGGCCGGGGCCCCGGT	29
186	OvaConcat_H1322_CATCCCCGGCATCTCCACCACT	186	OvaConcat_H1322	186	CATCCCCGGCATCTCCACCACT	OvaConcat_H1322_TCCCCGGCATCTCCACCA	18
187	OvaConcat_A1431_CAGCCCCCGCGGGGCCCT	187	OvaConcat_A1431	187	CAGCCCCCGCGGGGCCCT	OvaConcat_A1431_AGCCCCCGCGGGGCCCT	17
188	OvaConcat_A1432_ATTGGCTCAGTTCAGCAGGAACAGTC	188	OvaConcat_A1432	188	ATTGGCTCAGTTCAGCAGGAACAGTC	OvaConcat_A1432_TGGCTCAGTTCAGCAGGAACAG	22
189	OvaConcat_A1433_CATGAGATGAAGCACTGTAGCTCCT	189	OvaConcat_A1433	189	CATGAGATGAAGCACTGTAGCTCCT	OvaConcat_A1433_TGAGATGAAGCACTGTAGCTC	21
190	OvaConcat_B1431_AGTCAGTGTAGCGCGCGTGCAGCCTG	190	OvaConcat_B1431	190	AGTCAGTGTAGCGCGCGTGCAGCCTG	OvaConcat_B1431_TCAGTGTAGCGCGTGTGCAGCC	22
191	OvaConcat_B1432_AGTCACAAGATCGGATCTACGGGTTTG	191	OvaConcat_B1432	191	AGTCACAAGATCGGATCTACGGGTTTG	OvaConcat_B1432_ACAAGATCGGATCTACGGGTT	21
192	OvaConcat_B1433_AGGTTCGGGGTATGGGCCCGATAGCTTATG	192	OvaConcat_B1433	192	AGGTTCGGGGTATGGGCCCGATAGCTTATG	OvaConcat_B1433_TTCGGGGTATGGGCCCGATAGCTTA	25
193	OvaConcat_C1431_AGGGCGACCGAGGCGCGACCCCCCGGTG	193	OvaConcat_C1431	193	AGGGCGACCGAGGCGCGACCCCCCGGTG	OvaConcat_C1431_GGCGACCGAGGCGCGACCCCCC	22
194	OvaConcat_C1432_TACAGCCCGCCCCGGCGTGGA	194	OvaConcat_C1432	194	TACAGCCCGCCCCGGCGTGGA	OvaConcat_C1432_AGCCCGCCCCGGCGT	15
195	OvaConcat_C1433_ACAGTTCGGGCCCCGCGGTGG	195	OvaConcat_C1433	195	ACAGTTCGGGCCCCGCGGTGG	OvaConcat_C1433_CAGTTCGGGCCCCGCG	16
196	OvaConcat_D1431_AGGGCGACCGAGGCGCGACCCCCCGGTG	196	OvaConcat_D1431	196	AGGGCGACCGAGGCGCGACCCCCCGGTG	OvaConcat_D1431_GGCGACGGAGGCGCGACCCCCC	22
197	OvaConcat_D1432_CAGCCCGCCCCGGCGTGG	197	OvaConcat_D1432	197	CAGCCCGCCCCGGCGTGG	OvaConcat_D1432_AGCCCGCCCCGGCGT	15
198	OvaConcat_D1433_CAGTTCGGGCCCCGCGGTGG	198	OvaConcat_D1433	198	CAGTTCGGGCCCCGCGGTGG	OvaConcat_D1433_GTTCGGGCCCCGCGG	15
199	OvaConcat_E1431_AGAACCGATTTCAGATGGTGCTATG	199	OvaConcat_E1431	199	AGAACCGATTTCAGATGGTGCTATG	OvaConcat_E1431_AACCGATTTCAGATGGTGCTA	21
200	OvaConcat_E1432_ACCAGCCCGGCGGATCTTTCCCCT	200	OvaConcat_E1432	200	ACCAGCCCGGCGGATCTTTCCCCT	OvaConcat_E1432_GCCCTGCGGATCTTTCCCCT	20
201	OvaConcat_E1433_CAAGCAGCATTGTACAGGGCTATGAAC	201	OvaConcat_E1433	201	CAAGCAGCATTGTACAGGGCTATGAAC	OvaConcat_E1433_AGCAGCATTGTACAGGGCTATGA	23
202	OvaConcat_F1421_AGCCAAGTGTCTGTCATGCACTGATG	202	OvaConcat_F1421	202	AGCCAAGTGTCTGTCATGCACTGATG	OvaConcat_F1421_CCAAGTTCTGTCATGCACTGA	21
203	OvaConcat_F1422_AGGGCGACCGAGGCGCGACCTG	203	OvaConcat_F1422	203	AGGGCGACCGAGGCGCGACCTG	OvaConcat_F1422_GGCGGCCGAGGCGCGACC	18
204	OvaConcat_G1411_AGGGGCCCCCGCGGGGGGTTG	204	OvaConcat_G1411	204	AGGGGCCCCCGCGGGGGGTTG	OvaConcat_G1411_AGGGGCCCCCGCGGGGG	17
205	OvaConcat_H1421_CAGCAGTCCATGGGCATATACACTCC	205	OvaConcat_H1421	205	CAGCAGTCCATGGGCATATACACTCC	OvaConcat_H1421_GCAGTCCATGGGCATATACACT	22
206	OvaConcat_H1422_CAAACTCTGGTGGAGGTCCT	206	OvaConcat_H1422	206	CAAACTCTGGTGGAGGTCCT	OvaConcat_H1422_AAACTCTGGTGGAGGTCC	18
207	OvaConcat_A1511_AGGGGTTCGATCCCCTTGGGTTG	207	OvaConcat_A1511	207	AGGGGTTCGATCCCCTTGGGTTG	OvaConcat_A1511_GGGTTCGATCCCCTTGGG	18
208	OvaConcat_B1541_AGTGGCGTCCCTGGGTGGGCTG	208	OvaConcat_B1541	208	AGTGGCGTCCCTGGGTGGGCTG	OvaConcat_B1541_TGGCGTCCCTGGGTGGGCT	19
209	OvaConcat_B1542_AGTGGAGGCCCCGCTGGGATTG	209	OvaConcat_B1542	209	AGTGGAGGCCCCGCTGGGATTG	OvaConcat_B1542_TGGAGGCCCCGCTGGGATT	19
210	OvaConcat_B1543_AGTCAGTGTAGCGCGCGTGCAGCCTG	210	OvaConcat_B1543	210	AGTCAGTGTAGCGCGCGTGCAGCCTG	OvaConcat_B1543_TCAGTGTAGCGCGCGTGCAGCC	22
211	OvaConcat_B1544_AGCCGACGCGCCCGCCGCCTG	211	OvaConcat_B1544	211	AGCCGACGCGCCCGCCGCCTG	OvaConcat_B1544_CCGACGCGCCCGCCGC	16
212	OvaConcat_C1511_AGTGGTGGAGAATGCCCGGGGATG	212	OvaConcat_C1511	212	AGTGGTGGAGAATGCCCGGGGATG	OvaConcat_C1511_GTGGAGGAGAATGCCCGGGG	20
213	OvaConcat_D1511_TTAATGTGAATTGGCAGGACCT	213	OvaConcat_D1511	213	TTAATGTGAATTGGCAGGACCT	OvaConcat_D1511_TAATGTGAATTGGCAGGA	18
214	OvaConcat_E1511_CCCTGATAATGCGCTAAGGGCCCCT	214	OvaConcat_E1511	214	CCCTGATAATGCGCTAAGGGCCCCT	OvaConcat_E1511_CTGATAATGCGCTAAGGGCCC	21
215	OvaConcat_F1521_AGGGAAATCCCTGGCAATGTGATATG	215	OvaConcat_F1521	215	AGGGAAATCCCTGGCAATGTGATATG	OvaConcat_F1521_GGAAATCCCTGGCAATGTGAT	21
216	OvaConcat_F1522_AGTGGCTCCCCGTCGGGGAATG	216	OvaConcat_F1522	216	AGTGGCTCCCCGTCGGGGAATG	OvaConcat_F1522_GTGGCCTCCCCGTCGGGGAAT	21
217	OvaConcat_H1511_CAACAGTTAATTCTGGCACATTGGTTCT	217	OvaConcat_H1511	217	CAACAGTTAATTCTGGCACATTGGTTCT	OvaConcat_H1511_GTTAATTCTGGCACATT	17
218	OvaConcat_A1611_AGTGACGGCGGGCCGGGTTGA	218	OvaConcat_A1611	218	AGTGACGGCGGGCCGGGTTGA	OvaConcat_A1611_TGACGGCGGGCCGGGTT	17
219	OvaConcat_B1651_AGGGGCCCGACGCTCCAGCGCCTG	219	OvaConcat_B1651	219	AGGGGCCCGACGCTCCAGCGCCTG	OvaConcat_B1651_GGGCCCGACGCTCCAGCGCC	20
220	OvaConcat_B1652_AGTTAAGTTAGGGTCTCAGGGATG	220	OvaConcat_B1652	220	AGTTAAGTTAGGGTCTCAGGGATG	OvaConcat_B1652_AAGTTAGGGTCTCAGGGA	18
221	OvaConcat_B1653_AGAACCATACAACCTACTACCTG	221	OvaConcat_B1653	221	AGAACCATACAACCTACTACCTG	OvaConcat_B1653_AACCATACAACCTACTACCT	20
222	OvaConcat_B1654_CACACAACCCTAGTGGCGCCATTTG	222	OvaConcat_B1654	222	CACACAACCCTAGTGGCGCCATTTG	OvaConcat_B1654_CACAACCCTAGTGGCGCCATT	21
223	OvaConcat_B1655_AGAGAGCCACAGTGCTCCATCTCATG	223	OvaConcat_B1655	223	AGAGAGCCACAGTGCTCCATCTCATG	OvaConcat_B1655_AGAGAGCCACAGTGCCCAT	19
224	OvaConcat_E1641_AGGGGACGCGGCGCGGCTG	224	OvaConcat_E1641	224	AGGGGACGCGGCGCGGCTG	OvaConcat_E1641_AGGGGACGCGGCGCGGC	17
225	OvaConcat_E1642_AGTGGCTCCCCGTCGGGGAATCGAACCCTG	225	OvaConcat_E1642	225	AGTGGCTCCCCGTCGGGGAATCGAACCCTG	OvaConcat_E1642_TGGCTCCCCGTCGGGGAATCGAACCC	26
226	OvaConcat_E1643_AGTGGCGTCCCTGGGTGGGCTG	226	OvaConcat_E1643	226	AGTGGCGTCCCTGGGTGGGCTG	OvaConcat_E1643_TGGCGTCCCTGGGTGGGCT	19
227	OvaConcat_E1644_AGTAGCTTATCGGGACTGATGTTGGA	227	OvaConcat_E1644	227	AGTAGCTTATCGGGACTGATGTTGGA	OvaConcat_E1644_TAGCTTATCAGACTGATGTTG	21
228	OvaConcat_F1611_CAGGGGACGCGGCGCGGCTGG	228	OvaConcat_F1611	228	CAGGGGACGCGGCGCGGCTGG	OvaConcat_F1611_GGGGACGCGGCGCGGC	16
229	OvaConcat_G1641_AGTGGCGTCCCTGGGTGGGCTG	229	OvaConcat_G1641	229	AGTGGCGTCCCTGGGTGGGCTG	OvaConcat_G1641_TGGCGTCCCTGGGTGGGCT	19
230	OvaConcat_G1642_AGTGGAGGCCCCGCTGGGATTG	230	OvaConcat_G1642	230	AGTGGAGGCCCCGCTGGGATTG	OvaConcat_G1642_TGGAGGCCCCGCTGGGATTG	20
231	OvaConcat_G1643_AGTCAGTGTAGCGCGCGTGCAGCCTG	231	OvaConcat_G1643	231	AGTCAGTGTAGCGCGCGTGCAGCCTG	OvaConcat_G1643_TCAGTGTAGCGCGTGTGCAGCC	22
232	OvaConcat_G1644_AGCCGACGCGCCCGCCGCCTG	232	OvaConcat_G1644	232	AGCCGACGCGCCCGCCGCCTG	OvaConcat_G1644_CCGACGCGCCCGCCGC	16
233	OvaConcat_H1621_TTAATGTGAATTGCAGGACACT	233	OvaConcat_H1621	233	TTAATGTGAATTGCAGGACACT	OvaConcat_H1621_AATGTGAATTGCAGGACA	18
234	OvaConcat_H1622_CATGTTCCCTGTCATCGGGCCGACCTAGCT	234	OvaConcat_H1622	234	CATGTTCCCTGTCATCGGGCCGACCTAGCT	OvaConcat_H1622_TGTTCCCTGTCATCGGGCCGACCTAG	26
235	OvaConcat_B1721_CAGTGGTAATCCCTGGCAATGTGATTG	235	OvaConcat_B1721	235	CAGTGGTAATCCCTGGCAATGTGATTG	OvaConcat_B1721_GTGGTAATCCCTGGCAATGTGAT	23
236	OvaConcat_B1722_AGACAACCCTAGTGGCGCCATTGG	236	OvaConcat_B1722	236	AGACAACCCTAGTGGCGCCATTGG	OvaConcat_B1722_ACAACCCTAGTGGCGCCATT	20
237	OvaConcat_C1731_GAGGTCCCACCGAGATTGG	237	OvaConcat_C1731	237	GAGGTCCCACCGAGATTGG	OvaConcat_C1731_GAGGTCCCACCGAGATT	17
238	OvaConcat_C1732_AGGTCCGGGCCGGGTGAGGTTTCCCGTTG	238	OvaConcat_C1732	238	AGGTCCGGGCCGGGTGAGGTTTCCCGTTG	OvaConcat_C1732_GTCCGGGCCGGGTGAGGTTTCCCGT	25
239	OvaConcat_C1733_CATAGCTTATCAGACTGATGTTGACCT	239	OvaConcat_C1733	239	CATAGCTTATCAGACTGATGTTGACCT	OvaConcat_C1733_TAGCTTATCAGACTGATGTTGAC	23
240	OvaConcat_D1711_AGTGACGGCGGGCCCGGGTTGA	240	OvaConcat_D1711	240	AGTGACGGCGGGCCCGGGTTGA	OvaConcat_D1711_TGACGGCGGGCCCGGGTT	18
241	OvaConcat_E1711_AGCAAAGCCCCAGTGCTCGCAGTGGCCGTAGTG	241	OvaConcat_E1711	241	AGCAAAGCCCCAGTGCTCGCAGTGGCCGTAGTG	OvaConcat_E1711_CAAAGCCCCAGTGCTCGCAGTGGCCGTAG	29
242	OvaConcat_G1721_CCATCAAAGTGGTGGAGCATGCCAGGGGCATGAGA	242	OvaConcat_G1721	242	CCATCAAAGTGGTGGAGCATGCCAGGGGCATGAGA	OvaConcat_G1721_ATCAAAGTGGTGGAGCATGCCAGGGGCATGA	31
243	OvaConcat_G1722_AGTACCAAATGTGCAAGACATACATGTATG	243	OvaConcat_G1722	243	AGTACCAAATGTGCAAGACATACATGTATG	OvaConcat_G1722_AATGTGCAAGACATACATG	19
244	OvaConcat_H1721_CCAGGCTGGTCCGATGGTCTG	244	OvaConcat_H1721	244	CCAGGCTGGTCCGATGGTCTG	OvaConcat_H1721_CAGGCTGGTCCGATGGT	17
245	OvaConcat_H1722_TTAATGTGAATTGCAGGACT	245	OvaConcat_H1722	245	TTAATGTGAATTGCAGGACT	OvaConcat_H1722_AATGTGAATTGCAGGAC	17
246	OvaConcat_F1821_AGAGCCTCTCGCCCTGCCATCGTGTG	246	OvaConcat_F1821	246	AGAGCCTCTCGCCCTGCCATCGTGTG	OvaConcat_F1821_AGCCCTGGCCCTGCCATCGTG	21
247	OvaConcat_F1822_AGACCACACAACCTACTACCTCATG	247	OvaConcat_F1822	247	AGACCACACAACCTACTACCTCATG	OvaConcat_F1822_ACCACACAACCTACTACCTCA	21
248	OvaConcat_B1921_CCGCAGGGCCCCCCGCGCCCCGTG	248	OvaConcat_B1921	248	CCGCAGGGCCCCCCGCGCCCCGTG	OvaConcat_B1921_GCAGGGCCCCCGCTCCCC	18
249	OvaConcat_B1922_CTCAGTGCCCGGGCCCCCGCGGGTG	249	OvaConcat_B1922	249	CTCAGTGCCCGGGCCCCCGCGGGTG	OvaConcat_B1922_TGCCCGGGCCCCCGCGG	17
250	OvaConcat_C1931_AGCCTGCAGATTCACATTAATTCATC	250	OvaConcat_C1931	250	AGCCTGCAGATTCACATTAATTCATC	OvaConcat_C1931_CCTGCTGATCTCACATTAATTCA	23
251	OvaConcat_C1932_AGACAAACCCTTGTGTCGAGGGCTGACTG	251	OvaConcat_C1932	251	AGACAAACCCTTGTGTCGAGGGCTGACTG	OvaConcat_C1932_ACAAACCCTTGTGTCGAGGGCTGAC	25
252	OvaConcat_C1933_AGTGGCGTAGTCGGCAGGATTG	252	OvaConcat_C1933	252	AGTGGCGTAGTCGGCAGGATTG	OvaConcat_C1933_TGGCGTAGTCGGCAGGAT	18
253	OvaConcat_D1921_AGCAGGGGAAAGCGCGAACGCAGTG	253	OvaConcat_D1921	253	AGCAGGGGAAAGCGCGAACGCAGTG	OvaConcat_D1921_CAGGGGAAAGCGCGAACGCAG	21
254	OvaConcat_D1922_CATTCACAGTGGCTAAGTCCGTCT	254	OvaConcat_D1922	254	CATTCACAGTGGCTAAGTCCGTCT	OvaConcat_D1922_TTCACAGTGGCTAAGTTC	18
255	OvaConcat_E1921_AGGGGAGGGCGGGTGGAGGGGTCTG	255	OvaConcat_E1921	255	AGGGGAGGGCGGGTGGAGGGGTCTG	OvaConcat_E1921_GGGAGGGCGGGTGGAGGGG	19
256	OvaConcat_E1922_AGTGTGTCCTGCAATTCACATTAA	256	OvaConcat_E1922	256	AGTGTGTCCTGCAATTCACATTAA	OvaConcat_E1922_TGTGTCCTGCAATTCATCATT	21
257	OvaConcat_F1951_AGCGGCGCGCCGGGGGCCTG	257	OvaConcat_F1951	257	AGCGGCGCGCCGGGGGCCTG	OvaConcat_F1951_GCGGCGCGCCGGGGGCC	17
258	OvaConcat_F1952_CAGGCCCGCCGCAGCTGG	258	OvaConcat_F1952	258	CAGGCCCGCCGCAGCTGG	OvaConcat_F1952_GGCCCGCCGCAGCTGG	16
259	OvaConcat_F1953_CAGGGAACCTCCCCCCGCCTGG	259	OvaConcat_F1953	259	CAGGGAACCTCCCCCCGCCTGG	OvaConcat_F1953_CAGGGAACCTCCCCCC	16
260	OvaConcat_F1954_GCAGTGAATTCTCGGGTGCACCGAGA	260	OvaConcat_F1954	260	GCAGTGAATTCTCGGGTGCACCGAGA	OvaConcat_F1954_GTGAATTCTCGGGTGCA	17
261	OvaConcat_F1955_CATGAGGTAGTAGGTTGTATGGTTCT	261	OvaConcat_F1955	261	CATGAGGTAGTAGGTTGTATGGTTCT	OvaConcat_F1955_TGAGGTAGTAGGTTGTATGGTT	22
262	OvaConcat_H1921_CAGGCTGGTCCGATGGTCT	262	OvaConcat_H1921	262	CAGGCTGGTCCGATGGTCT	OvaConcat_H1921_CAGGCTGGTCCGATGGT	17
263	OvaConcat_H1922_TTAATGTGAATTGCAGGACT	263	OvaConcat_H1922	263	TTAATGTGAATTGCAGGACT	OvaConcat_H1922_TTAATGTGAATTGCAGGA	18
264	OvaConcat_A2141_AGAACCACACAACCTACTACCTCATG	264	OvaConcat_A2141	264	AGAACCACACAACCTACTACCTCATG	OvaConcat_A2141_AACCACACAACCTACTACCTCA	22
265	OvaConcat_A2142_GAGAGCTACAGTGCTTCATCTCATG	265	OvaConcat_A2142	265	GAGAGCTACAGTGCTTCATCTCATG	OvaConcat_A2142_GAGCTACAGTGCTTCATCTCA	21
266	OvaConcat_A2143_AGCGGCAGATGAAGTCCATCTG	266	OvaConcat_A2143	266	AGCGGCAGATGAAGTCCATCTG	OvaConcat_A2143_CGGCAGATGAAGTCCATC	18
267	OvaConcat_A2144_AGAACCATACAACCTACTACCTCATG	267	OvaConcat_A2144	267	AGAACCATACAACCTACTACCTCATG	OvaConcat_A2144_AACCATACAACCTACTACCTCA	22
268	OvaConcat_C2121_AGCCCGCCCCGGACCCTG	268	OvaConcat_C2121	268	AGCCCGCCCCGGACCCTG	OvaConcat_C2121_CCCGCCCCGGACCC	14
269	OvaConcat_C2122_CAAGGCCTATTACAACCTCCTACCTCATG	269	OvaConcat_C2122	269	CAAGGCCTATTACAACCTCCTACCTCATG	OvaConcat_C2122_TTACAACCTCCTACCTCA	18
270	OvaConcat_D2111_AGCCAGGCAACACAGACTCCATG	270	OvaConcat_D2111	270	AGCCAGGCAACACAGACTCCATG	OvaConcat_D2111_CAGGCAACACAGACTCCA	18
271	OvaConcat_E2111_CATGAGATGAAGCACTGTAGCTCGT	271	OvaConcat_E2111	271	CATGAGATGAAGCACTGTAGCTCGT	OvaConcat_E2111_TGAGATGAAGCACTGTAGCTCG	22
272	OvaConcat_F2131_AGAGCCCCGGACATCTAAGGGCATCACATG	272	OvaConcat_F2131	272	AGAGCCCCGGACATCTAAGGGCATCACATG	OvaConcat_F2131_AGCCCCGGACATCTAAGGGCATCACA	26
273	OvaConcat_F2132_AGAACCACACAACCTACTACCTCATG	273	OvaConcat_F2132	273	AGAACCACACAACCTACTACCTCATG	OvaConcat_F2132_AACCACACAACCTACTACCTCA	22
274	OvaConcat_F2133_CAATCACATTGCCAGGGATTACCCT	274	OvaConcat_F2133	274	CAATCACATTGCCAGGGATTACCCT	OvaConcat_F2133_ATCACATTGCCAGGGATTACC	21
275	OvaConcat_H2121_CATGAGGTAGTAGGTTGTGTGGTTCT	275	OvaConcat_H2121	275	CATGAGGTAGTAGGTTGTGTGGTTCT	OvaConcat_H2121_TGAGGTAGTAGGTTGTGTGGTT	22
276	OvaConcat_H2122_CATGAGGTAGTAGGTTGTATAGTCT	276	OvaConcat_H2122	276	CATGAGGTAGTAGGTTGTATAGTCT	OvaConcat_H2122_TGAGGTAGTAGGTTGTATAGT	21
277	OvaConcat_D2231_AGCGGCGGGGGCGCGCCTG	277	OvaConcat_D2231	277	AGCGGCGGGGGCGCGCCTG	OvaConcat_D2231_CGGCGGGGGCGCGCCTG	17
278	OvaConcat_D2232_AGGGGAGGGCGGGTTGAAGGGGTCTG	278	OvaConcat_D2232	278	AGGGGAGGGCGGGTTGAAGGGGTCTG	OvaConcat_D2232_GGGGAGGGCGGGTTGAGGGGG	21
279	OvaConcat_D2233_GCTTCAGTTATCACAGTACTGTATG	279	OvaConcat_D2233	279	GCTTCAGTTATCACAGTACTGTATG	OvaConcat_D2233_TTCAGTTATCACAGTACTGTA	21
280	OvaConcat_E2211_AGCTCCCCACCTAACACTGTCCTG	280	OvaConcat_E2211	280	AGCTCCCCACCTAACACTGTCCTG	OvaConcat_E2211_CACCTAACACTGTCCTG	17
281	OvaConcat_A2311_CCAGGTAGTAGGTTGTGTGGTCT	281	OvaConcat_A2311	281	CCAGGTAGTAGGTTGTGTGGTCT	OvaConcat_A2311_AGGTAGTAGGTTGTGTGGT	19
282	OvaConcat_B2311_CAGCCCCACGTGGGGCGCGCACT	282	OvaConcat_B2311	282	CAGCCCCACGTGGGGCGCGCACT	OvaConcat_B2311_CAGCCCCACGTGGGGCG	17
283	OvaConcat_C2311_AGAGGGAGCGGCGCCGGGGTTG	283	OvaConcat_C2311	283	AGAGGGAGCGGCGCCGGGGTTG	OvaConcat_C2311_GGGAGCGGCGCCGGGGT	17
284	OvaConcat_D2311_AGAACCACACAACCCTTAACTTAACCTCATG	284	OvaConcat_D2311	284	AGAACCACACAACCCTTAACTTAACCTCATG	OvaConcat_D2311_AACCACACAACCCTTAACTTAACCTC	26
285	OvaConcat_F2311_AGACAGTTCTTCAAACCTTGGGCCAGCTTTG	285	OvaConcat_F2311	285	AGACAGTTCTTCAAACCTTGGGCCAGCTTTG	OvaConcat_F2311_ACAGTTCTTCAAACCTTGGGCCAGCTT	27
286	OvaConcat_G2321_CAGCGGCGCCTGGGGCCGGCGCT	286	OvaConcat_G2321	286	CAGCGGCGCCTGGGGCCGGCGCT	OvaConcat_G2321_AGCGGCGCCTGGGGCGGCGC	20
287	OvaConcat_G2322_AATATCTCACACCGCCCGTCTGCTCACTACCCT	287	OvaConcat_G2322	287	AATATCTCACACCGCCCGTCTGCTCACTACCCT	OvaConcat_G2322_TCTCACACCGCCCGTCTGCTCACTACC	27
288	OvaConcat_H2331_ATGCCACAGGAGGGCGGAGCGGTCTCT	288	OvaConcat_H2331	288	ATGCCACAGGAGGGCGGAGCGGTCTCT	OvaConcat_H2331_GCCACAGGAGGGCGGAGCGGTCT	23
289	OvaConcat_H2332_ACGGAAGGGGCCCTTTGTACACACCCT	289	OvaConcat_H2332	289	ACGGAAGGGGCCCTTTGTACACACCCT	OvaConcat_H2332_AAGGGGCCCTTTGTACACACC	21
290	OvaConcat_H2333_CATGTGATGCCCTTAGATGTCCGGGGCTCT	290	OvaConcat_H2333	290	CATGTGATGCCCTTAGATGTCCGGGGCTCT	OvaConcat_H2333_TGTGATGCCCTTAGATGTCCGGGGCT	26
291	OvaConcat_A2421_AGCCACACAACCTACTACCTCATG	291	OvaConcat_A2421	291	AGCCACACAACCTACTACCTCATG	OvaConcat_A2421_CCACACAACCTACTACCTCA	20
292	OvaConcat_A2422_AGACCACACCAACCTACTACCT	292	OvaConcat_A2422	292	AGACCACACCAACCTACTACCT	OvaConcat_A2422_ACCACACAACCTACTACCT	19
293	OvaConcat_B2451_AGGGCCCCGGCCGCTCCCGGCCTG	293	OvaConcat_B2451	293	AGGGCCCCGGCCGCTCCCGGCCTG	OvaConcat_B2451_GCCCCGGCCGCTCCCGGCCT	20
294	OvaConcat_B2452_AGGGGGGGGACCGACGCGCCCTG	294	OvaConcat_B2452	294	AGGGGGGGGACCGACGCGCCCTG	OvaConcat_B2452_GGGGGACGGACGCGCCCT	18
295	OvaConcat_B2453_AGATCTTTGGGCTAGGTCTAGTTG	295	OvaConcat_B2453	295	AGATCTTTGGGCTAGGTCTAGTTG	OvaConcat_B2453_ATCTTTGGGCTAGGTCTAGTT	21
296	OvaConcat_B2454_AGAACCACACAACCTACTACCTCATG	296	OvaConcat_B2454	296	AGAACCACACAACCTACTACCTCATG	OvaConcat_B2454_AACCACACAACCTACTACCTCA	22
297	OvaConcat_B2455_CACAAAGTGCTTACAGTGCAGGTATCT	297	OvaConcat_B2455	297	CACAAAGTGCTTACAGTGCAGGTATCT	OvaConcat_B2455_CAAAGTGCTTACAGTGCAGGTAT	23
298	OvaConcat_C2421_CGGGTAATCCCTGCGCAATGTGATTC	298	OvaConcat_C2421	298	CGGGTAATCCCTGCGCAATGTGATTC	OvaConcat_C2421_GGAAATCCCTGGCAATGTGAT	21
299	OvaConcat_C2422_AGTGGAGGTTCCACCGACATTCGG	299	OvaConcat_C2422	299	AGTGGAGGTTCCACCGACATTCGG	OvaConcat_C2422_GAGGTTCCACCGACAT	16
300	OvaConcat_D2421_AGACAACCCTAGTGGCGCCATGTTG	300	OvaConcat_D2421	300	AGACAACCCTAGTGGCGCCATGTTG	OvaConcat_D2421_ACAACCCTAGTGGCGCCAT	19
301	OvaConcat_D2422_AGCGGGGGACGCGGGCGACGGCTG	301	OvaConcat_D2422	301	AGCGGGGGACGCGGGCGACGGCTG	OvaConcat_D2422_CGGGGGACGCGGGCGACGGC	20
302	OvaConcat_F2421_AGGGTTGAATGCCCTGGGCAATTGGTGATGTG	302	OvaConcat_F2421	302	AGGGTTGAATGCCCTGGGCAATTGGTGATGTG	OvaConcat_F2421_GGTTGAATGCCCTGGGCAATTGGTGATG	28
303	OvaConcat_F2422_AGGTGGGAGGGTTCCACCGAGATGTG	303	OvaConcat_F2422	303	AGGTGGGAGGGTTCCACCGAGATGTG	OvaConcat_F2422_GGTGGGAGGGTCCCACCGAGAT	22
304	OvaConcat_G2441_AGAACCACACAACCTACTACCTCATT	304	OvaConcat_G2441	304	AGAACCACACAACCTACTACCTCATT	OvaConcat_G2441_AACCACACAACCTACTACCTCA	22
305	OvaConcat_G2442_AGTGCTTTCATTCTTCATG	305	OvaConcat_G2442	305	AGTGCTTTCATTCTTCATG	OvaConcat_G2442_AGTGCTTTCATTCTTCATG	19
306	OvaConcat_G2443_AGCGGCAGATGAAGTCCATCTG	306	OvaConcat_G2443	306	AGCGGCAGATGAAGTCCATCTG	OvaConcat_G2443_CGGCAGATGAAGTCCATC	18
307	OvaConcat_G2444_AGAACCATACAACCTACTACCTCATG	307	OvaConcat_G2444	307	AGAACCATACAACCTACTACCTCATG	OvaConcat_G2444_AACCATACAACCTACTACCTCA	22
308	OvaConcat_A2511_GCACCCATCAATACAAGGGCGA	308	OvaConcat_A2511	308	GCACCCATCAATACAAGGGCGA	OvaConcat_A2511_ACCCATCAATACAAGGGC	18
309	OvaConcat_C2511_AGGGTAATCCCTGGCAATGTGATTG	309	OvaConcat_C2511	309	AGGGTAATCCCTGGCAATGTGATTG	OvaConcat_C2511_GGTAATCCCTGGCAATGTGAT	21
310	OvaConcat_D2531_AGGCCAATATTTCTGTGCTGCTATG	310	OvaConcat_D2531	310	AGGCCAATATTTCTGTGCTGCTATG	OvaConcat_D2531_GCCAATATTTCTGTGCTGCTA	21
311	OvaConcat_D2532_CCGGCCCCGCCGGGGTCGGCCCCT	311	OvaConcat_D2532	311	CCGGCCCCGCCGGGGTCGGCCCCT	OvaConcat_D2532_GGCCCCGCCGGGGTCGGCCC	20
312	OvaConcat_D2533_CAGAGCGCTAAGCGGCTGGATGCCCTCC	312	OvaConcat_D2533	312	CAGAGCGCTAAGCGGCTGGATGCCCTCC	OvaConcat_D2533_GAGCGCTAAGCGGCTGGATGCCCT	24
313	OvaConcat_E2511_AGCGCAAGGTCGGTTCCTTAACGGGTGTG	313	OvaConcat_E2511	313	AGCGCAAGGTCGGTTCCTTAACGGGTGTG	OvaConcat_E2511_CGCAAGGTCGGTTCTACGGGTG	22
314	OvaConcat_F2531_AGTGGTGGAGATGCCGGGGATG	314	OvaConcat_F2531	314	AGTGGTGGAGATGCCGGGGATG	OvaConcat_F2531_TGGTGGAGATGCCGGGGA	18
315	OvaConcat_F2532_AGTAACCAATGTGCAGACTACTGTAT	315	OvaConcat_F2532	315	AGTAACCAATGTGCAGACTACTGTAT	OvaConcat_F2532_TAACCAATGTGCAGACTACTGT	22
316	OvaConcat_F2533_AGAACCATACAACCTACTACCTCATG	316	OvaConcat_F2533	316	AGAACCATACAACCTACTACCTCATG	OvaConcat_F2533_AACCATACAACCTACTACCTCA	22
317	OvaConcat_G2511_AGGGAGGCGGGCCGGGGTTGGA	317	OvaConcat_G2511	317	AGGGAGGCGGGCCGGGGTTGGA	OvaConcat_G2511_AGGCGGGCCGGGGTTGGA	18
318	OvaConcat_H2521_AGCAGGGGAAAGCGCGAACGCAAGTG	318	OvaConcat_H2521	318	AGCAGGGGAAAGCGCGAACGCAAGTG	OvaConcat_H2521_CAGGGGAAAGCGCGAACGCA	20
319	OvaConcat_H2522_CATTCCCAGTGGCTAAGTTCCCGTCCT	319	OvaConcat_H2522	319	CATTCCCAGTGGCTAAGTTCCCGTCCT	OvaConcat_H2522_TTCACAGTGGCTAAGTTCC	19
320	OvaConcat_A2641_AGACAACCCTAGTGGCGCCATTTG	320	OvaConcat_A2641	320	AGACAACCCTAGTGGCGCCATTTG	OvaConcat_A2641_ACAACCCTAGTGGCGCCATT	20
321	OvaConcat_A2642_AGGGGGGGGGCGCCGGGGGGGTG	321	OvaConcat_A2642	321	AGGGGGGGGGCGCCGGGGGGGTG	OvaConcat_A2642_GGGGGGGGCGCCGGGGGGG	19
322	OvaConcat_A2643_AGGTCAACATCAGTCTGATAAGCTATG	322	OvaConcat_A2643	322	AGGTCAACATCAGTCTGATAAGCTATG	OvaConcat_A2643_GTCAACATCAGTCTGATAAGCTA	23
323	OvaConcat_A2644_AGTGCAGTACTGTTCCCGCTGCTATG	323	OvaConcat_A2644	323	AGTGCAGTACTGTTCCCGCTGCTATG	OvaConcat_A2644_TGCAGTACTGTTCCCGCTGCTA	22
324	OvaConcat_B2641_AGGACCACGTCGCCTCCCGCTTTTGTTAGATAA	324	OvaConcat_B2641	324	AGGACCACGTCGCCTCCCGCTTTTGTTAGATAA	OvaConcat_B2641_GACCACGTCGCCTCCCGCTTTTGTTAGAT	29
325	OvaConcat_B2642_AGGACGAAGGCGCCGCGCAGTGTAACCGACTG	325	OvaConcat_B2642	325	AGGACGAAGGCGCCGCGCAGTGTAACCGACTG	OvaConcat_B2642_GACGAAGGCGCCGCGCAGTGTAACCGAC	28
326	OvaConcat_B2643_AGGGATCCCACCGCTAATGAGTCTG	326	OvaConcat_B2643	326	AGGGATCCCACCGCTAATGAGTCTG	OvaConcat_B2643_CCCACCGCTAATGAGTCTG	19
327	OvaConcat_B2644_AGTGGTTCCCATACCGGGAGTCTAACCCGTG	327	OvaConcat_B2644	327	AGTGGTTCCCATACCGGGAGTCTAACCCGTG	OvaConcat_B2644_GTTCCCATACCGGGAGTCGAACCCG	25
328	OvaConcat_E2661_AGAAGCCTATGCCTTGGAATGTACTTGAATG	328	OvaConcat_E2661	328	AGAAGCCTATGCCTTGGAATGTACTTGAATG	OvaConcat_E2661_AAGCCTATGCCTTGGAATGTACTTGAA	27
329	OvaConcat_E2662_AGGCTGCCGGGGGGCTGTAATGTT	329	OvaConcat_E2662	329	AGGCTGCCGGGGGGCTGTAATGTT	OvaConcat_E2662_GGCTGCCGGGGGGCTG	16
330	OvaConcat_E2663_AGATGCACATGCGCGTGTCAACACCCCTG	330	OvaConcat_E2663	330	AGATGCACATGCGCGTGTCAACACCCCTG	OvaConcat_E2663_ATGCACATGCGCGTGTCAACACCCC	25
331	OvaConcat_E2664_AGGGGGGGCGGCGACTGGAAGTCT	331	OvaConcat_E2664	331	AGGGGGGGCGGCGACTGGAAGTCT	OvaConcat_E2664_AGGGCGGGCGGCGACTGGAA	20
332	OvaConcat_E2665_AGGTTCCTGCTGAACTGAGCCAATG	332	OvaConcat_E2665	332	AGGTTCCTGCTGAACTGAGCCAATG	OvaConcat_E2665_GTTCCTGCTGAACTGAGCCA	20
333	OvaConcat_E2666_AGCGCATTATTACTCACGGTACGATG	333	OvaConcat_E2666	333	AGCGCATTATTACTCACGGTACGATG	OvaConcat_E2666_CGCATTATTACTCACGGTACGA	22
334	OvaConcat_F2641_AGATCTGCACTAGATGCACCTGG	334	OvaConcat_F2641	334	AGATCTGCACTAGATGCACCTGG	OvaConcat_F2641_ATCTGCACTAGATGCACCT	19
335	OvaConcat_F2642_CATGTAGAATAAGTGGGAGGCCCCCCT	335	OvaConcat_F2642	335	CATGTAGAATAAGTGGGAGGCCCCCCT	OvaConcat_F2642_TGTAGAATAAGTGGGAGGCCCCC	23
336	OvaConcat_F2643_ACAAGTGCTTATAGTGCAGGTAGCT	336	OvaConcat_F2643	336	ACAAGTGCTTATAGTGCAGGTAGCT	OvaConcat_F2643_AAGTGCTTATAGTGCAGGTAG	21
337	OvaConcat_F2644_CAACTCCAGGGGATATCCCTCT	337	OvaConcat_F2644	337	CAACTCCAGGGGATATCCCTCT	OvaConcat_F2644_ACTCCAGGGGATATCCCT	18
338	OvaConcat_G2651_AGACTATACAACCTACTACCTCATG	338	OvaConcat_G2651	338	AGACTATACAACCTACTACCTCATG	OvaConcat_G2651_ACTATACAACCTACTACCTCA	21
339	OvaConcat_G2652_AGACAACCCTAGTGGCGCCATTTG	339	OvaConcat_G2652	339	AGACAACCCTAGTGGCGCCATTTG	OvaConcat_G2652_ACAACCCTAGTGGCGCCATT	20
340	OvaConcat_G2653_AGACAAGATCGGATCTACGGGTTTG	340	OvaConcat_G2653	340	AGACAAGATCGGATCTACGGGTTTG	OvaConcat_G2653_ACAAGATCGGATCTACGGGTT	21
341	OvaConcat_G2654_AGCGGCGGACCGCCCGCCCGCTCCCTG	341	OvaConcat_G2654	341	AGCGGCGGACCGCCCGCCCGCTCCCTG	OvaConcat_G2654_CGGCGGACCGCCCGCCCGCTCCC	23
342	OvaConcat_G2655_CATTCACAGTGGCTAAGTTCTGCCT	342	OvaConcat_G2655	342	CATTCACAGTGGCTAAGTTCTGCCT	OvaConcat_G2655_TTCACAGTGGCTAAGTTCTGC	21
343	OvaConcat_A2721_AGACAAACCCTTGTGTGCGAGGGCTGTG	343	OvaConcat_A2721	343	AGACAAACCCTTGTGTGCGAGGGCTGTG	OvaConcat_A2721_ACAAACCCTTGTGTCGAGGGCTG	23
344	OvaConcat_A2722_AGTGGCGAACCAAGGATGGGGGATGTG	344	OvaConcat_A2722	344	AGTGGCGAACCAAGGATGGGGGATGTG	OvaConcat_A2722_GAACCAAGGATGGGGGTGTG	20
345	OvaConcat_B2711_AGGACCTACAGTGCTTCATCTCATG	345	OvaConcat_B2711	345	AGGACCTACAGTGCTTCATCTCATG	OvaConcat_B2711_GACCTACAGTGCTTCATCTCA	21
346	OvaConcat_C2711_AGTCACAAGTTAGGGTCTCAGGGATG	346	OvaConcat_C2711	346	AGTCACAAGTTAGGGTCTCAGGGATG	OvaConcat_C2711_TCACAAGTTAGGGTCTCAGGGA	22
347	OvaConcat_D2711_AGGTAAACCATGATGTGCTGCTATG	347	OvaConcat_D2711	347	AGGTAAACCATGATGTGCTGCTATG	OvaConcat_D2711_GTAAACCATGATGTGCTGCTA	21
348	OvaConcat_A2821_AGTGGCGACCACGAAGGGACTG	348	OvaConcat_A2821	348	AGTGGCGACCACGAAGGGACTG	OvaConcat_A2821_TGGCGACCACGAAGGGAC	18
349	OvaConcat_A2822_AGACCACACAACCTACTACCTCGG	349	OvaConcat_A2822	349	AGACCACACAACCTACTACCTCGG	OvaConcat_A2822_ACCACACAACCTACTACCTC	20
350	OvaConcat_C2841_AGGGCCCCGGCCGCTCCCGGCCTG	350	OvaConcat_C2841	350	AGGGCCCCGGCCGCTCCCGGCCTG	OvaConcat_C2841_GCCCCGGCCGCTCCCGGCC	19
351	OvaConcat_C2842_AGGGGGGGGACCGACGCGCCCTG	351	OvaConcat_C2842	351	AGGGGGGGGACCGACGCGCCCTG	OvaConcat_C2842_GGGGGACGGACGCGCCC	17
352	OvaConcat_C2843_AGATCTTTGGGCTAGGTCTAGTTG	352	OvaConcat_C2843	352	AGATCTTTGGGCTAGGTCTAGTTG	OvaConcat_C2843_ATCTTTGGGCTAGGTCTAGT	20
353	OvaConcat_C2844_AGAACCACACAACCTACTACCTCATG	353	OvaConcat_C2844	353	AGAACCACACAACCTACTACCTCATG	OvaConcat_C2844_AACCACACAACCTACTACCTCA	22
354	OvaConcat_E2811_TCGCCCTTGTATTGATGGTGCACCT	354	OvaConcat_E2811	354	TCGCCCTTGTATTGATGGTGCACCT	OvaConcat_E2811_CTTGTATTGATGGTGACCT	19
355	OvaConcat_C2911_AGAACCACTCAACCTACTACCTCACTG	355	OvaConcat_C2911	355	AGAACCACTCAACCTACTACCTCACTG	OvaConcat_C2911_AACCACACAACCTACTACCTCA	22
356	OvaConcat_E2911_ACAGCCAAGCTCAGACGGATCCGATG	356	OvaConcat_E2911	356	ACAGCCAAGCTCAGACGGATCCGATG	OvaConcat_E2911_AGCCAAGCTCAGACGGATCCGA	22
357	OvaConcat_G2921_AGAGCTGCTCTGCTACGTATG	357	OvaConcat_G2921	357	AGAGCTGCTCTGCTACGTATG	OvaConcat_G2921_GAGCTGCTCTGCTACGTA	18
358	OvaConcat_G2922_GAGAGCTACAGTGCTTCATCTCATG	358	OvaConcat_G2922	358	GAGAGCTACAGTGCTTCATCTCATG	OvaConcat_G2922_GAGCTACAGTGCTTCATCTCA	21
359	OvaConcat_A3011_CAGGTGGCGGGGGGAGGTCCT	359	OvaConcat_A3011	359	CAGGTGGCGGGGGGAGGTCCT	OvaConcat_A3011_GGTGGCGGGGGGAGGTC	17
360	OvaConcat_B3061_CACTCAGGATGGCGGAGCGGTCTCT	360	OvaConcat_B3061	360	CACTCAGGATGGCGGAGCGGTCTCT	OvaConcat_B3061_TCAGGATGGCCGAGCGGTCT	20
361	OvaConcat_B3062_CAGGCCCGGCGGACT	361	OvaConcat_B3062	361	CAGGCCCGGCGGACT	OvaConcat_B3062_GGCCCGGCGGA	11
362	OvaConcat_B3063_CACTCAGGATGGCGGAGCGGTCTCT	362	OvaConcat_B3063	362	CACTCAGGATGGCGGAGCGGTCTCT	OvaConcat_B3063_CTCAGGATGGCCGAGCGGTCT	21
363	OvaConcat_B3064_CAGGGAGCGGGCGGGCGGTCCGCCCT	363	OvaConcat_B3064	363	CAGGGAGCGGGCGGGCGGTCCGCCCT	OvaConcat_B3064_GCGGTGCGGGCGGTCCGCCCT	21
364	OvaConcat_B3065_CATGAGGTAGTAGGTTGTGTGGTCT	364	OvaConcat_B3065	364	CATGAGGTAGTAGGTTGTGTGGTCT	OvaConcat_B3065_TGAGGTAGTAGGTTGTGTGGT	21
365	OvaConcat_B3066_CAGCCCACCCAGGGACGCCACT	365	OvaConcat_B3066	365	CAGCCCACCCAGGGACGCCACT	OvaConcat_B3066_AGCCCACCCAGGGACGCCA	19
366	OvaConcat_C3011_AGTGGTGGAGATGCCGGGGATG	366	OvaConcat_C3011	366	AGTGGTGGAGATGCCGGGGATG	OvaConcat_C3011_TGGTGGAGATGCCGGGGA	18
367	OvaConcat_D3011_AGGCCAACCGAGTGCTCCCGCGGCGCTTG	367	OvaConcat_D3011	367	AGGCCAACCGAGTGCTCCCGCGGCGCTTG	OvaConcat_D3011_CCGAGTGCTCCCGCGTGCGCT	21
368	OvaConcat_E3011_GGAACAGGTAGTCTGAACACTGGGGA	368	OvaConcat_E3011	368	GGAACAGGTAGTCTGAACACTGGGGA	OvaConcat_E3011_AACAGGTAGTCTGAACACTGGG	22
369	OvaConcat_A3111_AGTACCGATTCCAGAATGGTGCTATG	369	OvaConcat_A3111	369	AGTACCGATTCCAGAATGGTGCTATG	OvaConcat_A3111_TACCGATTCCAGAATGGT	18
370	OvaConcat_B3111_CATGAAGGTAGTAGGTTGTGATGGTTCT	370	OvaConcat_B3111	370	CATGAAGGTAGTAGGTTGTGATGGTTCT	OvaConcat_B3111_AAGGTAGTAGGTTGTGTGGTT	21
371	OvaConcat_C3121_CAGCGGGAGACCGGGGTCTAGT	371	OvaConcat_C3121	371	CAGCGGGAGACCGGGGTCTAGT	OvaConcat_C3121_AGCGGGAGACCGGGGTC	17
372	OvaConcat_C3122_CATGAGGTAGTAGGTTGTATAGCT	372	OvaConcat_C3122	372	CATGAGGTAGTAGGTTGTATAGCT	OvaConcat_C3122_TGAGGTAGTAGGTTGTATAG	20
373	OvaConcat_E3111_AGACTATACAACCTACTACCTCATGGAATTCTCGGGTA	373	OvaConcat_E3111	373	AGACTATACAACCTACTACCTCATGGAATTCTCGGGTA	OvaConcat_E3111_ACTATACAACCTACTACCTCA	21
374	OvaConcat_F3111_AGAGACCGCTCCGCCATCCTGAGTG	374	OvaConcat_F3111	374	AGAGACCGCTCCGCCATCCTGAGTG	OvaConcat_F3111_AGACCGCTCGGCCATCCTGA	20
375	OvaConcat_A3211_AGGCCAACCGAGGCTCCCGCGGCGCTTG	375	OvaConcat_A3211	375	AGGCCAACCGAGGCTCCCGCGGCGCTTG	OvaConcat_A3211_GCCAACCGAGGCTCCCGCGGCGCT	24
376	OvaConcat_B3211_AGGTAAACCATGATGTGCTGCTATG	376	OvaConcat_B3211	376	AGGTAAACCATGATGTGCTGCTATG	OvaConcat_B3211_GTAAACCATGATGTGCTGCTA	21
377	OvaConcat_F3211_AGGCGCCACGCCGCGCCCCGTG	377	OvaConcat_F3211	377	AGGCGCCACGCCGCGCCCCGTG	OvaConcat_F3211_CGCCACGCCGCGCCCACGTG	20
378	OvaConcat_G3221_AGGTTCCTGCTGAACTGAGCCATG	378	OvaConcat_G3221	378	AGGTTCCTGCTGAACTGAGCCATG	OvaConcat_G3221_GTTCCTGCTGAACTGAGCCA	20
379	OvaConcat_G3222_AGTCCGCCAGGGCCGTGGGCCTG	379	OvaConcat_G3222	379	AGTCCGCCAGGGCCGTGGGCCTG	OvaConcat_G3222_TCCGCCAGGGCCGTGGGCC	19
380	OvaConcat_H3211_AGAACCACACAACCTACTACCTCATG	380	OvaConcat_H3211	380	AGAACCACACAACCTACTACCTCATG	OvaConcat_H3211_AACCACACAACCTACTACCTCA	22
381	OvaConcat_A3341_AGTGGCGTCCCTGGAGGTGGGCTG	381	OvaConcat_A3341	381	AGTGGCGTCCCTGGAGGTGGGCTG	OvaConcat_A3341_GTGGCTGTCCCTGGAGGTGGGC	22
382	OvaConcat_A3342_AGTGGAGGCCCCGCTGGGATTG	382	OvaConcat_A3342	382	AGTGGAGGCCCCGCTGGGATTG	OvaConcat_A3342_GTGGAGGCCCCGCTGGGA	18
383	OvaConcat_A3343_AGTCAGTGTAGCGCGCGTGCAGCCTG	383	OvaConcat_A3343	383	AGTCAGTGTAGCGCGCGTGCAGCCTG	OvaConcat_A3343_TCAGTGTAGCGCGCGTGCAGCC	22
384	OvaConcat_A3344_AGCCGACGCGCCCGCCGCCTG	384	OvaConcat_A3344	384	AGCCGACGCGCCCGCCGCCTG	OvaConcat_A3344_CCGACGCGCCCGCCGC	16
385	OvaConcat_B3321_AGTCCTACTCGTCGCGGCGGATCT	385	OvaConcat_B3321	385	AGTCCTACTCGTCGCGGCGGATCT	OvaConcat_B3321_TCCTACTCGTCGCGGCGGAT	20
386	OvaConcat_B3322_CATGGCTCAGTTCAGCAGGAACAGTC	386	OvaConcat_B3322	386	CATGGCTCAGTTCAGCAGGAACAGTC	OvaConcat_B3322_TGGCTCAGTTCAGCAGGAACAG	22
387	OvaConcat_C3321_CACTCAGGATGGCGGAGCGGTCTCT	387	OvaConcat_C3321	387	CACTCAGGATGGCGGAGCGGTCTCT	OvaConcat_C3321_TCAGGATGGCCGAGCGGTCT	20
388	OvaConcat_C3322_CATTCACAGTGGCTAAGTTCCGCCT	388	OvaConcat_C3322	388	CATTCACAGTGGCTAAGTTCCGCCT	OvaConcat_C3322_TTCACAGTGGCTAAGTTCCGC	21
389	OvaConcat_F3311_AGGGTAATCCCTGGCAATGTGATTG	389	OvaConcat_F3311	389	AGGGTAATCCCTGGCAATGTGATTG	OvaConcat_F3311_GGTAATCCCTGGCAATGTGAT	21
390	OvaConcat_G3341_AGAGGTGGAGATGCCGGGGATG	390	OvaConcat_G3341	390	AGAGGTGGAGATGCCGGGGATG	OvaConcat_G3341_GAGGTGGAGATGCCAGGGGA	20
391	OvaConcat_G3342_AGGGGCCGACCCCGGCGGGGCTG	391	OvaConcat_G3342	391	AGGGGCCGACCCCGGCGGGGCTG	OvaConcat_G3342_GGGCCGACCCCGGCGGGGC	19
392	OvaConcat_G3343_AGAGACCGCTCCGCCATCCTGAGTG	392	OvaConcat_G3343	392	AGAGACCGCTCCGCCATCCTGAGTG	OvaConcat_G3343_AGACCGCTCGGCCATCCTGA	20
393	OvaConcat_G3344_AGAACCACACAACCTACTACCTCATG	393	OvaConcat_G3344	393	AGAACCACACAACCTACTACCTCATG	OvaConcat_G3344_AACCACACAACCTACTACCTCA	22
394	OvaConcat_H3311_CATGAGATGAAGCACTGTAGCTCGT	394	OvaConcat_H3311	394	CATGAGATGAAGCACTGTAGCTCGT	OvaConcat_H3311_TGAGATGAAGCACTGTAGCTC	21
395	OvaConcat_B3411_AGGAGCTACAGTGCTTCATCTCATG	395	OvaConcat_B3411	395	AGGAGCTACAGTGCTTCATCTCATG	OvaConcat_B3411_GAGCTACAGTGCTTCATCTCA	21
396	OvaConcat_C3431_CACAGGAGGGCGGAGCGGTCTCT	396	OvaConcat_C3431	396	CACAGGAGGGCGGAGCGGTCTCT	OvaConcat_C3431_CAGGAGGGCGGAGCGGTCT	19
397	OvaConcat_C3432_CACGGAAGGGCCCTTTGTACACACCCT	397	OvaConcat_C3432	397	CACGGAAGGGCCCTTTGTACACACCCT	OvaConcat_C3432_CGGAAGGGCCCTTTGTACACACC	23
398	OvaConcat_C3433_CATGTGATGCCCTTAGATGTCCGGGGCTCT	398	OvaConcat_C3433	398	CATGTGATGCCCTTAGATGTCCGGGGCTCT	OvaConcat_C3433_TGTGATGCCCTTAGATGTCCGGGGCT	26
399	OvaConcat_D3421_AGGTCCCGCCGCCCCCCTG	399	OvaConcat_D3421	399	AGGTCCCGCCGCCCCCCTG	OvaConcat_D3421_AGGTCCCGCCGCCCCCC	17
400	OvaConcat_D3422_AGGGCCCCCGCGGGGTG	400	OvaConcat_D3422	400	AGGGCCCCCGCGGGGTG	OvaConcat_D3422_GGGCCCCCGCGGGGTG	16
401	OvaConcat_E3411_AGAACCACACAACCTACTACCTCATG	401	OvaConcat_E3411	401	AGAACCACACAACCTACTACCTCATG	OvaConcat_E3411_AACCACACAACCTACTACCTCA	22
402	OvaConcat_F3411_CAGGGCGCGTCGAGTCGCACCCCCT	402	OvaConcat_F3411_	402	CAGGGCGCGTCGAGTCGCACCCCCT	OvaConcat_F3411_GGGCGCGTCGAGTCGCACCCC	21
403	OvaConcat_G3431_CAGGCGAGCTCAGGGAGGACCT	403	OvaConcat_G3431	403	CAGGCGAGCTCAGGGAGGACCT	OvaConcat_G3431_AGGCGAGCTCAGGGAGGAC	19
404	OvaConcat_G3432_TTAATGTGAATTGCAGGACT	404	OvaConcat_G3432	404	TTAATGTGAATTGCAGGACT	OvaConcat_G3432_TTAATGTGAATTGCAGGA	18
405	OvaConcat_G3433_CAGGGTTCGATTCCCCGACGGGGAGCCACT	405	OvaConcat_G3433	405	CAGGGTTCGATTCCCCGACGGGGAGCCACT	OvaConcat_G3433_GGGTTCGATTCCCCGACGGGGAGCCA	26
406	OvaConcat_B3511_CATGAGGTAGTAGGTTGTATGGTTCT	406	OvaConcat_B3511	406	CATGAGGTAGTAGGTTGTATGGTTCT	OvaConcat_B3511_TGAGGTAGTAGGTTGTATGGTT	22
407	OvaConcat_C3511_ATGCCAGCACCCACGTGGGGCGCGCACT	407	OvaConcat_C3511	407	ATGCCAGCACCCACGTGGGGCGCGCACT	OvaConcat_C3511_GCCAGCACCCACGTGGGGCGCGCA	24
408	OvaConcat_D3511_CAGATTCCCCGACGGGGAGCCACT	408	OvaConcat_D3511	408	CAGATTCCCCGACGGGGAGCCACT	OvaConcat_D3511_GATTCCCCGACGGGGAGCCA	20
409	OvaConcat_E3561_AGCGCATTATTACTCACGGTACGATG	409	OvaConcat_E3561	409	AGCGCATTATTACTCACGGTACGATG	OvaConcat_E3561_CGCATTATTACTCACGGTACGA	22
410	OvaConcat_E3562_AGAACCACACAACCTACTACCTCATG	410	OvaConcat_E3562	410	AGAACCACACAACCTACTACCTCATG	OvaConcat_E3562_AACCACACAACCTACTACCTCA	22
411	OvaConcat_E3563_AGGGAGGCGGGCCGGGGTTG	411	OvaConcat_E3563	411	AGGGAGGCGGGCCGGGGTTG	OvaConcat_E3563_GAGGCGGGCCGGGGTTG	17
412	OvaConcat_E3564_AGCGGCGGGGGCGCGCCGCGCCGCGCCCTG	412	OvaConcat_E3564	412	AGCGGCGGGGGCGCGCCGCGCCGCGCCCTG	OvaConcat_E3564_CGGCGGGGGCGCGCCGCGCCGCGCCC	26
413	OvaConcat_E3565_AGGGGGACCGACGCGCCCGCCTG	413	OvaConcat_E3565	413	AGGGGGACCGACGCGCCCGCCTG	OvaConcat_E3565_GGGGGACCGACGCGCGCCGCC	21
414	OvaConcat_E3566_ACAGCGCGCCCGCCGCCTG	414	OvaConcat_E3566	414	ACAGCGCGCCCGCCGCCTG	OvaConcat_E3566_CAGCGCGCCCGCCGCCT	17
415	OvaConcat_G3511_CATGAGGTAGTAGGTTGTATGGTCT	415	OvaConcat_G3511	415	CATGAGGTAGTAGGTTGTATGGTCT	OvaConcat_G3511_TGAGGTAGTAGGTTGTATGGT	21
416	OvaConcat_H3511_AGGGGTTCGATCCCTGGTTGGAA	416	OvaConcat_H3511	416	AGGGGTTCGATCCCTGGTTGGAA	OvaConcat_H3511_GGGTTCGATCCCTGGTTGG	19
417	OvaConcat_A3621_CATACACCTTTAAGCCAGAGGTTTAACCCT	417	OvaConcat_A3621	417	CATACACCTTTAAGCCAGAGGTTTAACCCT	OvaConcat_A3621_TACACCTTTAAGCCAGAGGTTTAACC	26
418	OvaConcat_A3622_CAAGAACNCGTACGGGGTCCCCCCT	418	OvaConcat_A3622	418	CAAGAACNCGTACGGGGTCCCCCCT	OvaConcat_A3622_AGAACNCGTACGGGGTCCCCC	21
419	OvaConcat_D3631_CACAGGAGGGCGGAGCGGTCTCT	419	OvaConcat_D3631	419	CACAGGAGGGCGGAGCGGTCTCT	OvaConcat_D3631_CAGGAGGGCGGAGCGGT	17
420	OvaConcat_D3632_CACGGAAGGGCCCTTTGTACACACCCT	420	OvaConcat_D3632	420	CACGGAAGGGCCCTTTGTACACACCCT	OvaConcat_D3632_GAAGGGCCCTTTGTACACACCC	22
421	OvaConcat_D3633_CATGTGATGCCCTTAGATGTCCGGGGCTCT	421	OvaConcat_D3633	421	CATGTGATGCCCTTAGATGTCCGGGGCTCT	OvaConcat_D3633_TGTGATGCCCTTAGATGTCCGGGGCT	26
422	OvaConcat_E3611_CACTCAGGATGGCGGAGCGGTCTCT	422	OvaConcat_E3611	422	CACTCAGGATGGCGGAGCGGTCTCT	OvaConcat_E3611_TCAGGATGGCCGAGCGGTCT	20
423	OvaConcat_F3621_AGACTATACAACCTACTACCTCATG	423	OvaConcat_F3621	423	AGACTATACAACCTACTACCTCATG	OvaConcat_F3621_ACTATACAACCTACTACCTCA	21
424	OvaConcat_F3622_AGGGACGCCGACCGCTCTGG	424	OvaConcat_F3622	424	AGGGACGCCGACCGCTCTGG	OvaConcat_F3622_GGGACGCCGACCGCTC	16
425	OvaConcat_G3611_AGCTGTTCCTGCTGAACTGAGCCATG	425	OvaConcat_G3611	425	AGCTGTTCCTGCTGAACTGAGCCATG	OvaConcat_G3611_CTGTTCCTGCTGAACTGAGCCA	22
426	OvaConcat_H3611_AGAGAGCTACAGCTGCTCGCATTCTCGATG	426	OvaConcat_H3611	426	AGAGAGCTACAGCTGCTCGCATTCTCGATG	OvaConcat_H3611_AGAGCTACAGCTGCTCGCATTCTCGA	26
427	OvaConcat_A3711_CATTCCGCGCTCTACGCCAGCACT	427	OvaConcat_A3711	427	CATTCCGCGCTCTACGCCAGCACT	OvaConcat_A3711_TTCCGCGCTCTACGCCAGC	19
428	OvaConcat_B3711_CAAAGCTGCCAGTTGAAGAACTGTCT	428	OvaConcat_B3711	428	CAAAGCTGCCAGTTGAAGAACTGTCT	OvaConcat_B3711_AAGCTGCCAGTTGAAGAACTGT	22
429	OvaConcat_C3711_CATTCCGCGCTCTACGCCAGCACT	429	OvaConcat_C3711	429	CATTCCGCGCTCTACGCCAGCACT	OvaConcat_C3711_TTCCGCGCTCTACGCCAGC	19
430	OvaConcat_D3711_CATGAGGTAGTAGGTTGTATAGTCT	430	OvaConcat_D3711	430	CATGAGGTAGTAGGTTGTATAGTCT	OvaConcat_D3711_TGAGGTAGTAGGTTGTATAGT	21
431	OvaConcat_F3711_CATCAGCCCTTGACACAAGGGTTTGTCT	431	OvaConcat_F3711	431	CATCAGCCCTTGACACAAGGGTTTGTCT	OvaConcat_F3711_TCAGCCCTTGACACAAGGGTTTGT	24
432	OvaConcat_G3711_CAGTCCAGTTTTCCCAGGAATCCCTGT	432	OvaConcat_G3711	432	CAGTCCAGTTTTCCCAGGAATCCCTGT	OvaConcat_G3711_GTCCAGTTTTCCCAGGAATCCCT	23
433	OvaConcat_H3721_CACCGGGGGTCGCGCCTCGGTCGCCCT	433	OvaConcat_H3721	433	CACCGGGGGTCGCGCCTCGGTCGCCCT	OvaConcat_H3721_CCGGGGGTCGCGCCTCGGTCGCC	23
434	OvaConcat_H3722_CATTCACAGTGGCTAAGTTCCGCT	434	OvaConcat_H3722	434	CATTCACAGTGGCTAAGTTCCGCT	OvaConcat_H3722_TTCACAGTGGCTAAGTTCCG	20
435	OvaConcat_B3821_AGGGGGTTCACCGAGCAACATTCGT	435	OvaConcat_B3821	435	AGGGGGTTCACCGAGCAACATTCGT	OvaConcat_B3821_GGGGTTCACCGAGCAACATTC	21
436	OvaConcat_B3822_AGTCAGGGGAAAGCGCGAACGCAGTG	436	OvaConcat_B3822	436	AGTCAGGGGAAAGCGCGAACGCAGTG	OvaConcat_B3822_TCAGGGGAAAGCGCGAACGCAG	22
437	OvaConcat_C3821_CATGAGGTAGTAGGTTGTATAGTCT	437	OvaConcat_C3821	437	CATGAGGTAGTAGGTTGTATAGTCT	OvaConcat_C3821_TGAGGTAGTAGGTTGTATAGT	21
438	OvaConcat_C3822_TCACCTGGCTGTAGCGCCCCCAGAAGATAATCACCACT	438	OvaConcat_C3822	438	TCACCTGGCTGTAGCGCCCCCAGAAGATAATCACCACT	OvaConcat_C3822_ACCTGGCTGTAGCGCCCCCAGAAGATAATCACCA	34
439	OvaConcat_D3821_CATGAGGTAGTAGGTTGTATAGTCT	439	OvaConcat_D3821	439	CATGAGGTAGTAGGTTGTATAGTCT	OvaConcat_D3821_TGAGGTAGTAGGTTGTATAGT	21
440	OvaConcat_D3822_TCACCTGCTGTGCGCCCCCGAATAATCCCACT	440	OvaConcat_D3822	440	TCACCTGCTGTGCGCCCCCGAATAATCCCACT	OvaConcat_D3822_ACCTGCTGTGCGCCCCCGAATAATCCCA	28
441	OvaConcat_F3811_CAATGAGAGGTGTAAAATAACT	441	OvaConcat_F3811	441	CAATGAGAGGTGTAAAATAACT	OvaConcat_F3811_ATGAGAGGTGTAAAATAA	18
442	OvaConcat_G3811_CATGAGGTAGGAGGTTGTATAGCT	442	OvaConcat_G3811	442	CATGAGGTAGGAGGTTGTATAGCT	OvaConcat_G3811_TGAGGTAGGAGGTTGTATAG	20
443	OvaConcat_H3831_TTAATGTGAATTGCAGGACCT	443	OvaConcat_H3831	443	TTAATGTGAATTGCAGGACCT	OvaConcat_H3831_TTAATGTGAATTGCAGGA	18
444	OvaConcat_H3832_CAGGAGCGGCCGGGGCCCCGGCT	444	OvaConcat_H3832	444	CAGGAGCGGCCGGGGCCCCGGCT	OvaConcat_H3832_GGACGCGGCCGGGGCCCCG	19
445	OvaConcat_H3833_CAGCCTGTCCCCGCCCCCT	445	OvaConcat_H3833	445	CAGCCTGTCCCCGCCCCCT	OvaConcat_H3833_GCCTGTCCCCGCCCCCT	17
446	OvaConcat_A3911_CAGGGGCTGTCTGGCCCACT	446	OvaConcat_A3911	446	CAGGGGCTGTCTGGCCCACT	OvaConcat_A3911_AGGGGCTGTCTGGCCC	16
447	OvaConcat_C3911_GGACCCAGTAGCCAGATGTAGCTTG	447	OvaConcat_C3911	447	GGACCCAGTAGCCAGATGTAGCTTG	OvaConcat_C3911_ACCCAGTAGCCAGATGTAGCT	21
448	OvaConcat_D3951_CAGCTGAGAAGACGGTCGACT	448	OvaConcat_D3951	448	CAGCTGAGAAGACGGTCGACT	OvaConcat_D3951_GCTGAGAAGACGGTCGA	17
449	OvaConcat_D3952_CATGAGGTAGTAGGTTGTATGGTTAC	449	OvaConcat_D3952	449	CATGAGGTAGTAGGTTGTATGGTTAC	OvaConcat_D3952_TGAGGTAGTAGGTTGTATGGTT	22
450	OvaConcat_D3953_CACTAAGGCGAGCTCAGGGAGCT	450	OvaConcat_D3953	450	CACTAAGGCGAGCTCAGGGAGCT	OvaConcat_D3953_CTAAGGCGAGCTCAGGGAG	19
451	OvaConcat_D3954_CACCCCCTTTCCCCCCCCCCT	451	OvaConcat_D3954	451	CACCCCCTTTCCCCCCCCCCT	OvaConcat_D3954_CCCCCTTTCCCCCCCCC	17
452	OvaConcat_D3955_CAGTCCAGTTTTCCCAGGAATCCCTGT	452	OvaConcat_D3955	452	CAGTCCAGTTTTCCCAGGAATCCCTGT	OvaConcat_D3955_GTCCAGTTTTCCCAGGAATCCCT	23
453	OvaConcat_E3911_ATGGCACGGCGCTGGAGCGTCGGGCCCCT	453	OvaConcat_E3911	453	ATGGCACGGCGCTGGAGCGTCGGGCCCCT	OvaConcat_E3911_GGCGCTGGAGCGTCGGGCCC	20
454	OvaConcat_G3911_TTAATGTGAATTGCAGGACCT	454	OvaConcat_G3911	454	TTAATGTGAATTGCAGGACCT	OvaConcat_G3911_TTAATGTGAATTGCAGGA	18
455	OvaConcat_H3931_CAGGCCCGGGTTCGACTCCCGGTATGGGAACCACT	455	OvaConcat_H3931	455	CAGGCCCGGGTTCGACTCCCGGTATGGGAACCACT	OvaConcat_H3931_GGCCCGGGTTCGACTCCCGGTATGGGAAC	29
456	OvaConcat_H3932_CAGTCCCCTTCGTGGTCGCCACT	456	OvaConcat_H3932	456	CAGTCCCCTTCGTGGTCGCCACT	OvaConcat_H3932_CAGTCCCCTTCGTGGTCG	18
457	OvaConcat_H3933_CAGGCGGCGGCGGCGACTCTGCT	457	OvaConcat_H3933	457	CAGGCGGCGGCGGCGACTCTGCT	OvaConcat_H3933_GGCGGCGGCGGCGACTC	17
458	OvaConcat_A4051_CACTCAGGATGGCGGAGCGGTCTCT	458	OvaConcat_A4051	458	CACTCAGGATGGCGGAGCGGTCTCT	OvaConcat_A4051_TCAGGATGGCCGAGCGGTCT	20
459	OvaConcat_A4052_CAGGGAGCCTCGGTTGGCCTCCT	459	OvaConcat_A4052	459	CAGGGAGCCTCGGTTGGCCTCCT	OvaConcat_A4052_GGGAGCCTCGGTTGGCCTC	19
460	OvaConcat_A4053_CAGCTCCCGCGGGGCCCTTCCCCCGCGCCT	460	OvaConcat_A4053	460	CAGCTCCCGCGGGGCCCTTCCCCCGCGCCT	OvaConcat_A4053_GCTCCCGCGGGGCCCTTCCCCCGCGC	26
461	OvaConcat_A4054_CATGAGGTAGTAGGTTGTGTGGTCT	461	OvaConcat_A4054	461	CATGAGGTAGTAGGTTGTGTGGTCT	OvaConcat_A4054_TGAGGTAGTAGGTTGTGTGGT	21
462	OvaConcat_A4055_CACCCCCCGGCGCCCCCCCCT	462	OvaConcat_A4055	462	CACCCCCCGGCGCCCCCCCCT	OvaConcat_A4055_CCCCCGGCGCCCCCCC	16
463	OvaConcat_C4011_CACTCAGGATGGCGGAGCGGTCTCT	463	OvaConcat_C4011	463	CACTCAGGATGGCGGAGCGGTCTCT	OvaConcat_C4011_TCAGGATGGCCGAGCGGTCT	20
464	OvaConcat_E4021_CACCGGGGGTCGCGCCTCGGTCGCCCT	464	OvaConcat_E4021	464	CACCGGGGGTCGCGCCTCGGTCGCCCT	OvaConcat_E4021_CCGGGGGTCGCGCCTCGGTCGCC	23
465	OvaConcat_E4022_CATTCACAGTGGCTAAGTTCCGCT	465	OvaConcat_E4022	465	CATTCACAGTGGCTAAGTTCCGCT	OvaConcat_E4022_TTCACAGTGGCTAAGTTCCG	20
466	OvaConcat_F4051_CAAACCCTGCCCTAGAACAGGGCTTAACT	466	OvaConcat_F4051	466	CAAACCCTGCCCTAGAACAGGGCTTAACT	OvaConcat_F4051_AACCCTGCCCTAGAACAGGGCTTAA	25
467	OvaConcat_F4052_CAGGCCGATCGCACGCCCCCT	467	OvaConcat_F4052	467	CAGGCCGATCGCACGCCCCCT	OvaConcat_F4052_GGCCGATCGCACGCCCCC	18
468	OvaConcat_F4053_CACTCAGGATGGCGGAGCGGTCTCT	468	OvaConcat_F4053	468	CACTCAGGATGGCGGAGCGGTCTCT	OvaConcat_F4053_TCAGGATGGCCGAGCGGTCT	20
469	OvaConcat_F4054_CACGGCCAACGCACCACT	469	OvaConcat_F4054	469	CACGGCCAACGCACCACT	OvaConcat_F4054_CACGGCCAACGCACCA	16
470	OvaConcat_F4055_CACTTCTGGTGGCGCACT	470	OvaConcat_F4055	470	CACTTCTGGTGGCGCACT	OvaConcat_F4055_ACTTCTGGTGGCGCA	15
471	OvaConcat_G4011_AGTGGTGGAGATGCCGGGGATG	471	OvaConcat_G4011	471	AGTGGTGGAGATGCCGGGGATG	OvaConcat_G4011_TGGTGGAGATGCCGGGGA	18
472	OvaConcat_H4011_CAGGAGCTACAGTGCTTCATCTCATG	472	OvaConcat_H4011	472	CAGGAGCTACAGTGCTTCATCTCATG	OvaConcat_H4011_GAGCTACAGTGCTTCATCTC	20
473	OvaConcat_A4141_CAATCACATTGCCAGGGATTACCCT	473	OvaConcat_A4141	473	CAATCACATTGCCAGGGATTACCCT	OvaConcat_A4141_ATCACATTGCCAGGGATTACC	21
474	OvaConcat_A4142_CAGTCACGTCGGGGTCACCACT	474	OvaConcat_A4142	474	CAGTCACGTCGGGGTCACCACT	OvaConcat_A4142_GTCACGTCGGGGTCACC	17
475	OvaConcat_A4143_CAGGCGCTGGAGCGTCGGGCCT	475	OvaConcat_A4143	475	CAGGCGCTGGAGCGTCGGGCCT	OvaConcat_A4143_GGCGCTGGAGCGTCGGGCC	19
476	OvaConcat_A4144_CAGGGGCGCGGGACCTGTAGG	476	OvaConcat_A4144	476	CAGGGGCGCGGGACCTGTAGG	OvaConcat_A4144_GGGGCGCGGGACCTG	15
477	OvaConcat_C4111_AGGCGCCGCGCCGCGTG	477	OvaConcat_C4111	477	AGGCGCCGCGCCGCGTG	OvaConcat_C4111_AGGCGCCGCGCCGCGT	16
478	OvaConcat_E4111_AGCGCATTATTACTCACGGTACATATG	478	OvaConcat_E4111	478	AGCGCATTATTACTCACGGTACATATG	OvaConcat_E4111_CGCATTATTACTCACGGTAC	20
479	OvaConcat_F4111_AGTGGCGACCCAGATGGGACTG	479	OvaConcat_F4111	479	AGTGGCGACCCAGATGGGACTG	OvaConcat_F4111_TGGCGACCCAGATGGGACT	19

## Sheet: nt length
	361	11	1	1	Total No.	nt length	frequency
	268	14	1	1	479	11	1
	20	15	1			14	1
	27	15	2			15	8
	45	15	3			16	21		<16	31	479
	194	15	4			17	43		17	43
	197	15	5			18	54		18	54
	198	15	6			19	49		19	49
	470	15	7			20	55		20	55
	476	15	8	8		21	92		21	92
	28	16	1			22	68		22	68
	92	16	2			23	30		23	30
	116	16	3			24	11		24	11
	124	16	4			25	12		25	12
	146	16	5			26	15		>26	34
	152	16	6			27	5
	195	16	7			28	3
	211	16	8			29	5
	228	16	9			30	1
	232	16	10			31	3
	258	16	11			32	1
	259	16	12			34	1
	299	16	13
	329	16	14
	384	16	15
	400	16	16
	424	16	17
	446	16	18
	462	16	19
	469	16	20
	477	16	21	21
	2	17	1
	21	17	2
	23	17	3
	44	17	4
	60	17	5
	69	17	6
	82	17	7
	107	17	8
	109	17	9
	115	17	10
	117	17	11
	133	17	12
	141	17	13
	174	17	14
	184	17	15
	187	17	16
	204	17	17
	217	17	18
	218	17	19
	224	17	20
	237	17	21
	244	17	22
	245	17	23					=> 18	128	0.268
	249	17	24					19-22	264	0.551
	257	17	25					23-25	53	18 .1%
	260	17	26					>25	34
	262	17	27
	277	17	28
	280	17	29
	282	17	30
	283	17	31
	351	17	32
	359	17	33
	371	17	34
	399	17	35
	411	17	36
	414	17	37
	419	17	38
	445	17	39
	448	17	40
	451	17	41
	457	17	42
	474	17	43	43
	4	18	1
	8	18	2
	13	18	3
	17	18	4
	33	18	5
	43	18	6
	54	18	7
	75	18	8
	78	18	9
	84	18	10
	88	18	11
	91	18	12
	104	18	13
	123	18	14
	135	18	15
	136	18	16
	139	18	17
	143	18	18
	148	18	19
	153	18	20
	175	18	21
	186	18	22
	203	18	23
	206	18	24
	207	18	25
	213	18	26
	220	18	27
	233	18	28
	240	18	29
	248	18	30
	252	18	31
	254	18	32
	263	18	33
	266	18	34
	269	18	35
	270	18	36
	294	18	37
	306	18	38
	308	18	39
	314	18	40
	317	18	41
	337	18	42
	348	18	43
	357	18	44
	366	18	45
	369	18	46
	382	18	47
	404	18	48
	441	18	49
	443	18	50
	454	18	51
	456	18	52
	467	18	53
	471	18	54	54
	5	19	1
	9	19	2
	12	19	3
	14	19	4
	29	19	5
	39	19	6
	62	19	7
	64	19	8
	71	19	9
	77	19	10
	96	19	11
	106	19	12
	113	19	13
	128	19	14
	142	19	15
	147	19	16
	155	19	17
	172	19	18
	179	19	19
	208	19	20
	209	19	21
	223	19	22
	226	19	23
	229	19	24
	243	19	25
	255	19	26
	281	19	27
	292	19	28
	300	19	29
	305	19	30
	319	19	31
	321	19	32
	326	19	33
	334	19	34
	350	19	35
	354	19	36
	365	19	37
	379	19	38
	391	19	39
	396	19	40
	403	19	41
	416	19	42
	427	19	43
	429	19	44
	444	19	45
	450	19	46
	459	19	47
	475	19	48
	479	19	49	49
	3	20	1
	22	20	2
	56	20	3
	59	20	4
	68	20	5
	72	20	6
	83	20	7
	95	20	8
	102	20	9
	144	20	10
	149	20	11
	158	20	12
	159	20	13
	170	20	14
	178	20	15
	180	20	16
	200	20	17
	212	20	18
	219	20	19
	221	20	20
	230	20	21
	236	20	22
	286	20	23
	291	20	24
	293	20	25
	301	20	26
	311	20	27
	318	20	28
	320	20	29
	331	20	30
	332	20	31
	339	20	32
	344	20	33
	349	20	34
	352	20	35
	360	20	36
	372	20	37
	374	20	38
	377	20	39
	378	20	40
	385	20	41
	387	20	42
	390	20	43
	392	20	44
	408	20	45
	422	20	46
	434	20	47
	442	20	48
	453	20	49
	458	20	50
	463	20	51
	465	20	52
	468	20	53
	472	20	54
	478	20	55	55
	7	21	1
	16	21	2
	24	21	3
	32	21	4
	34	21	5
	40	21	6
	41	21	7
	42	21	8
	46	21	9
	47	21	10
	50	21	11
	52	21	12
	61	21	13
	65	21	14
	70	21	15
	73	21	16
	85	21	17
	86	21	18
	87	21	19
	89	21	20
	90	21	21
	101	21	22
	103	21	23
	105	21	24
	108	21	25
	110	21	26
	111	21	27
	112	21	28
	121	21	29
	122	21	30
	130	21	31
	140	21	32
	151	21	33
	161	21	34
	163	21	35
	169	21	36
	173	21	37
	177	21	38
	183	21	39
	189	21	40
	191	21	41
	199	21	42
	202	21	43
	214	21	44
	215	21	45
	216	21	46
	222	21	47
	227	21	48
	246	21	49
	247	21	50
	253	21	51
	256	21	52
	265	21	53
	274	21	54
	276	21	55
	278	21	56
	279	21	57
	289	21	58
	295	21	59
	298	21	60
	309	21	61
	310	21	62
	336	21	63
	338	21	64
	340	21	65
	342	21	66
	345	21	67
	347	21	68
	358	21	69
	362	21	70
	363	21	71
	364	21	72
	367	21	73
	370	21	74
	373	21	75
	376	21	76
	388	21	77
	389	21	78
	394	21	79
	395	21	80
	402	21	81
	413	21	82
	415	21	83
	418	21	84
	423	21	85
	430	21	86
	435	21	87
	437	21	88
	439	21	89
	447	21	90
	461	21	91
	473	21	92	92
	1	22	1
	6	22	2
	11	22	3
	15	22	4
	25	22	5
	30	22	6
	35	22	7
	37	22	8
	38	22	9
	51	22	10
	57	22	11
	58	22	12
	66	22	13
	100	22	14
	118	22	15
	119	22	16
	126	22	17
	132	22	18
	138	22	19
	145	22	20
	154	22	21
	157	22	22
	164	22	23
	165	22	24
	168	22	25
	181	22	26
	182	22	27
	188	22	28
	190	22	29
	193	22	30
	196	22	31
	205	22	32
	210	22	33
	231	22	34
	261	22	35
	264	22	36
	267	22	37
	271	22	38
	273	22	39
	275	22	40
	296	22	41
	303	22	42
	304	22	43
	307	22	44
	313	22	45
	315	22	46
	316	22	47
	323	22	48
	333	22	49
	346	22	50
	353	22	51
	355	22	52
	356	22	53
	368	22	54
	380	22	55
	381	22	56
	383	22	57
	386	22	58
	393	22	59
	401	22	60
	406	22	61
	409	22	62
	410	22	63
	420	22	64
	425	22	65
	428	22	66
	436	22	67
	449	22	68	68
	18	23	1
	26	23	2
	36	23	3
	53	23	4
	63	23	5
	74	23	6
	80	23	7
	81	23	8
	94	23	9
	98	23	10
	99	23	11
	129	23	12
	160	23	13
	162	23	14
	176	23	15
	201	23	16
	235	23	17
	239	23	18
	250	23	19
	288	23	20
	297	23	21
	322	23	22
	335	23	23
	341	23	24
	343	23	25
	397	23	26
	432	23	27
	433	23	28
	452	23	29
	464	23	30	30
	48	24	1
	55	24	2
	93	24	3
	137	24	4
	166	24	5
	167	24	6
	171	24	7
	312	24	8
	375	24	9
	407	24	10
	431	24	11	11
	19	25	1
	49	25	2
	67	25	3
	97	25	4
	131	25	5
	150	25	6
	192	25	7
	238	25	8
	251	25	9
	327	25	10
	330	25	11
	466	25	12	12
	10	26	1
	114	26	2
	134	26	3
	225	26	4
	234	26	5
	272	26	6
	284	26	7
	290	26	8
	398	26	9
	405	26	10
	412	26	11
	417	26	12
	421	26	13
	426	26	14
	460	26	15	15
	31	27	1
	79	27	2
	285	27	3
	287	27	4
	328	27	5	5
	302	28	1
	325	28	2
	440	28	3	3
	156	29	1
	185	29	2
	241	29	3
	324	29	4
	455	29	5	5
	76	30		1
	120	31
	125	31
	242	31		3
	127	32		1
	438	34		1

## Sheet: MiR_Annotated
			Cloned NT		Presence in Bovine	NT of Homo	Copy Number				Strend	Chromosome: Start:End: Strant: Stem loop sequence: small Case (mature)	Comment
Sl. No.	Clone/Read number and read	Read		Top match		Cloned/Matched		nt difference	nt diff othres	Stem loop
1	OvaConcat_H2122, D3711, C3821, D3821	TGAGGTAGTAGGTTGTATAGT		bta-let-7a		21/21	10 (5+5-)	0/0/-1	0/0/0	Check other genomic to predict as new let 7 only	-		bta-let-7a
	OvaConcat_C3122	TGAGGTAGTAGGTTGTATAG		bta-let-7a		20/22		0/0/-2	0/0/-2		-
	OvaConcat_G2651, H0341, F3621, E3111, C1121	ACTATACAACCTACTACCTCA		bta-let-7a		21/22		0/0/-1	0/0/-1		+
2	OvaConcat_B0321, D0321, F0711, E0933, F1354, A2141, F2132, B2454, G2441, C2844, H3211, G3344, E3411, E3562, C2911	AACCACACAACCTACTACCTCA		bta-let-7b		22/22	28 (23+5-)	0/0/0	0/0/0		-		bta-let-7b
	OvaConcat_E0344, F0655, A1332, F1822	ACCACACAACCTACTACCTCA		bta-let-7b		21/22		0/0/-1	0/0/-1		-
	OvaConcat_A2421	CCACACAACCTACTACCTCA		bta-let-7b		20/22		0/0/-2	0/0/-2		-
	OvaConcat_A2822	ACCACACAACCTACTACCTC		bta-let-7b		20/22		-1/0/-1	-1/0/-1		-
	OvaConcat_A2422	ACCACACAACCTACTACCT		bta-let-7b		19/22		-2/0/-1	-2/0/-1		-
	OvaConcat_B1131	CCACACAACCTACTACCT		bta-let-7b		18/22		-2/0/-2	-2/0/-2		-
	OvaConcat_H2121	TGAGGTAGTAGGTTGTGTGGTT		bta-let-7b		22/22		0/0/0	0/0/0		+	No stem loop in Bobine
	OvaConcat_B3065, A4054	TGAGGTAGTAGGTTGTGTGGT		bta-let-7b		21/22		0/0/-1	0/0/-1		+
	OvaConcat_A2311	AGGTAGTAGGTTGTGTGGT		bta-let-7b		19/22		-2/0/-1	-2/0/-1		+
	OvaConcat_B3111	AAGGTAGTAGGTTGTGTGGTT		bta-let-7b		21/22		2/0/0	2/0/0		+
3	OvaConcat_E0143, A2144, G2444, F2533	AACCATACAACCTACTACCTCA		bta-let-7c		22/22	13 (7+6-)	0/0/0	0/0/0		-
	OvaConcat_C0111, B1653	AACCATACAACCTACTACCT		bta-let-7c		20/22		-2/0/0	-2/0/0		-
	OvaConcat_G0211, F1955, B3511, D3952	TGAGGTAGTAGGTTGTATGGTT		bta-let-7c		22/22		0/0/0	0/0/0		+
	OvaConcat_G3511, H0922	TGAGGTAGTAGGTTGTATGGT		bta-let-7c		21/21		0/0/-1	0/0/-1		+
	OvaConcat_E0511	GGTAGTAGGTTGTATGGT		bta-let-7c		18/22		-3/0/-1	-3/0/-1		+
4	OvaConcat_C2122	TTACAACCTCCTACCTCA		bta-let-7e		18/21	2(1+1-)	0/0/-5	0/0/-5		-
	OvaConcat_G3811	TGAGGTAGGAGGTTGTATAG		bta-let-7e		20/21		0/0/-1	0/0/-2		+
5	OvaConcat_A0921, D2711, B3211	GTAAACCATGATGTGCTGCTA		bta-miR-15b		21/22	3	0/0/-1	0/0/-1		+
6	OvaConcat_F1355	CAAAGTGCTTACAGTGCAGGTA		bta-miR-17-5p		22/24	2	0/0/-2	0/0/0		+
	OvaConcat_B2455	AAAGTGCTTACAGTGCAGGTA		bta-miR-17-5p		21/24		0/0/+1, +1/0/+1		Predict	+	>:bomir_B2455_17-2-5p:Btau_3.1:Un:74532345:74532409:-1 (6-26) ATGTAaaagtgcttacagtgcaggtaGCTTTTTGAGATCTACTGCAATGCAAGCACTTCTTACAT	New stem loop
7	OvaConcat_F2641	ATCTGCACTAGATGCACCT		bta-miR-18a		19/22	1	-2/0/-1	-2/0/-2		-
8	OvaConcat_D1042	CTACCTGCACTATAAGCACTTTA		bta-miR-20a		23/23	2	0/0/0	0/0/0		+
	OvaConcat_F2643	AAGTGCTTATAGTGCAGGTAG		bta-miR-20a		21/23		-2/0/0	-2/0/0
9	OvaConcat_E0722, A2643	GTCAACATCAGTCTGATAAGCTA		bta-miR-21			4(2+2-)	0/0/-1		miRBASE	+
	OvaConcat_C1733	TAGCTTATCAGACTGATGTTGAC		bta-miR-21		23/24		0/0/-1	0/0/+1		-
	OvaConcat_E1644	TAGCTTATCAGACTGATGTTG		bta-miR-21		21/24		0/0/-3	0/0/-1		-
10	OvaConcat_E0453	ACAGTTCTTCAACTGGCAGCTT		hsa-miR-22	bta-miR-22-5p	22/22	3	+2/5/-2	0/0/0	Predict	+	>bomir_E0453_22-5p:Btau_3.1:19:21406540:21406607:1(5-25) GCAAcagttcttcaactggcagcttTAGCTGGGTCAGGACATAAAGCTTGCCACTGAAGAACTACTGC	New mIRNA, bomir-22-5p	22 in miR base should be renamed
	OvaConcat_B0422	CAGTTCTTCAACTGGCAGCTT	BLA_c2ql4TpGm	hsa-miR-22		21/22			0/0/-1		+	Check new location
	OvaConcat_B3711	AAGCTGCCAGTTGAAGAACTGT		hsa-miR-22	bta-miR-22-5p	22/22		- - - - -	0/0/0		-
11	OvaConcat_F1521, C2421	GGAAATCCCTGGCAATGTGAT		bta-miR-23a		21/22	2	0/0/-1	0/0/0		-
12	OvaConcat_A4141, F2133	ATCACATTGCCAGGGATTACC	BLA_jICSZ18kD	bta-miR-23b		21/23	11	0/0/-2	0/0/0		+
	OvaConcat_C1032	CATCACATTGCCAGGGATTACC	BLA_jICSZ18kD	bta-miR-23b		22/23		+1/0/-2	+1/0/0		+
	OvaConcat_E0342, A0433, D0622, F0652, C2511, F3311	GGTAATCCCTGGCAATGTGAT		bta-miR-23b		21/23		0/0/-2	0/0/0		-
	OvaConcat_B1721	GTGGTAATCCCTGGCAATGTGAT	BLA_lYmHKm6Ue	bta-miR-23b		23/23		0/0/0	0/0/+2		-
	OvaConcat_B0521	GGTAATCCCTGGCAATGTGA		bta-miR-23b		20/23		-1/0/-2	-1/0/0		-
13	OvaConcat_A0111, A1432, B3322	TGGCTCAGTTCAGCAGGAACAG		bta-miR-24			7	0/0/0		miRBASE	+		bta-mir-24
	OvaConcat_G1111	TGGCTCAGTTCAGCAGGAAC		bta-miR-24				0/0/-2		miRBASE	+	>bomir-24-2-3p:Btau_3.1:8:76761292:76761359:1(44-65) CTCCGGTGCCTACTGAGCTGATATCAGTTCTCATTTTACACACtggctcagttcagcaggaacagGAG	new miRNA, bomir-24-2-3p	mir-24-1
	OvaConcat_E2665, G3221	GTTCCTGCTGAACTGAGCCA		bta-miR-24		20/22		0/0/-2	0/0/-2		-
	OvaConcat_G3611	CTGTTCCTGCTGAACTGAGCCA		bta-miR-24		22/22		0/0/0	0/0/0		-		bta-mir-24
14	OvaConcat_A0232, D1132	AGCCTATCCTGGATTACTTGAA		bta-miR-26a		22/22	3	0/0/0	22/22		-
	OvaConcat_A0922	GCCTATCCTGGATTACTTGAA		bta-miR-26a		21/22		0/0/-1	0/0/-1		-	>bomir-26-2-3p:Btau_3.1:22:9599965:9600031:-1 CGCGTGCAAGTAACCGAGAATAGGCCCCTTGGGACCTGCACagcctatcctggattacttgaaCGAG	New miRNA, bomir-26a-2-3p	define a/b
15	OvaConcat_F0344	GCGGAACTTAGCCACTGTGAA		bta-miR-27a		21/20	6	0/0/+1	0/0/0	MIrBase	-
	OvaConcat_E4022, H3722	TTCACAGTGGCTAAGTTCCG		bta-miR-27a		20/20		0/0/0	0/0/-1		+
	OvaConcat_G3322	TTCACAGTGGCTAAGTTCCGC		hsa-miR-27a	bta-miR-27a	20/20		0/0/+1	0/0/0		+
	OvaConcat_H2522	TTCACAGTGGCTAAGTTCC		bta-miR-27a		19/20		0/0/-1	0/0/-1		+
	OvaConcat_D1922	TTCACAGTGGCTAAGTTC		bta-miR-27a		18/20		0/0/-2	0/0/-2		+
16	OvaConcat_G2655	TTCACAGTGGCTAAGTTCTGC		bta-miR-27b		21/21	1	0/0/0	0/0/0		+
17	OvaConcat_F0431, E1431	AACCGATTTCAGATGGTGCTA		bta-miR-29a		21/23	2	-1/0/-1	-1/0/-1		-
18	OvaConcat_G1321	AACCCGTAGATCCGATCTTGT		bta-miR-99a		21/21	3	0/0/0	0/0/0		+
	OvaConcat_G2653, B1432	ACAAGATCGGATCTACGGGTT		bta-miR-99a		21/21		0/0/0	0/0/0		-
19	OvaConcat_E2511	CGCAAGGTCGGTTCTACGGGTG		bta-miR-99b		22/22	1	0/0/0	0/0/0		-
20	OvaConcat_D2233	TTCAGTTATCACAGTACTGTA		bta-miR-101		21/21	1	0/0/0	0/0/0		+
21	OvaConcat_F0433, E1433	AGCAGCATTGTACAGGGCTATGA		bta-miR-103-1/bta-miR-103-2		23/23	2	0/0/0	0/0/0
22	OvaConcat_E1122	ACAGGTTAAAGGGTCTCAGGGA		bta-miR-125a		22/23	1	0/0/-1	0/0/0		-
23	OvaConcat_C2711	TCACAAGTTAGGGTCTCAGGGA	BLA_djdVqC7IR	bta-miR-125b		22/22	3	0/0/0	0/0/0		-
	OvaConcat_G1032, B1652	AAGTTAGGGTCTCAGGGA		bta-miR-125b		18/22		0/0/-4	0/0/-4		-
24	OvaConcat_E3561, E2666	CGCATTATTACTCACGGTACGA	BLA_a3h3qgaLe	bta-miR-126			4	-1/0/0	0/0/0_hsa	miRBASE	-
	OvaConcat_G1031	TCGCATTATTACTCACGGTACG	BLA_a3h3qgaLe	bta-miR-126				0/0/+1		miRBASE	+	Check location again
	OvaConcat_E4111	CGCATTATTACTCACGGTAC	+	bta-miR-126		20/21		-1/0/0		miRBASE	+
25	OvaConcat_G0111, E0452, E2911	AGCCAAGCTCAGACGGATCCGA		bta-miR-127			3	0/0/0		miRBASE	-
26	OvaConcat_H0921	TACCACAGGGTAGAACCACGG		bta-miR-140		21/22	2	0/0/-1	0/0/0		+	bta-miR-140	bta-miR-140
	OvaConcat_D1222	CAGTGGTTTTACCCTATGGTAG		hsa-miR-140-5p	bta-miR-140	22/22		+1/3/-1	0/0/0	Predict		>bomir-140a:Btau_3.1:18:34146918:34146978:1(3-23) CcagtggttttaccctatggtagGTTACGTCATGCTGTTCTACCACAGGGTAGAACCACGG	New miRNA, bomir-140a
27	OvaConcat_A0233, H3311, A1433	TGAGATGAAGCACTGTAGCTC		hsa-miR-143	No	21/21	11		0/0/0	Predict	+	>bomir-143:Btau_3.1:7:56841153:56841215:1(40-61) CCTGAGGTGCAGTGCTGCATCTCTGGTCAGTTGGGAGTCtgagatgaagcactgtagctcgGG	New miRNA, bomir-143
	OvaConcat_E2111	TGAGATGAAGCACTGTAGCTCG		hsa-miR-143		22/21			0/0/+1	predict
	OvaConcat_D0243, G1033, B3411, G2922, A2142	GAGCTACAGTGCTTCATCTCA		hsa-miR-143	No	21/21			0/0/0	predict	-
	OvaConcat_H4011	GAGCTACAGTGCTTCATCTC		hsa-miR-143		20/21			-1/0/0		-
	OvaConcat_B2711	GACCTACAGTGCTTCATCTCA		hsa-miR-143	No	21/21			0/1/0	predict	-
28	OvaConcat_G3711, D3955	GTCCAGTTTTCCCAGGAATCCCT		bta-miR-145		23/23	4	0/0/0	0/0/0
	OvaConcat_B0421	GGGATTCCTGGGAAAACTGGAC		bta-miR-145		22/23		0/0/-1	0/0/-1
	OvaConcat_C0433	AAGGGATTCCTGGGAAAACTGGAC		mml-miR-145	bta-miR-145	24/23		0/0/+1	0/0/0	Check SL Simil to previous		Check location again
29	OvaConcat_F1421	CCAAGTTCTGTCATGCACTGA		hsa-miR-152	No	21/21	1		0/0/0	Predict	-	>bomir-F1421_152-5p:Btau_3.1:19:37192770:37192834:-1 (3-23) GCccaagttctgtcatgcactgaCTGCTCCAGAGCCCGAGTCGGAGTGTATCACAGAACCTGGGC	New in Bovine , bomir_152-5p
30	OvaConcat_D1221	AACTGGCCTACAAAGTCCCAGT		bta-miR-193a		22/22	2	0/0/0	0/0/0		-
	OvaConcat_A1331	GGGACTTTGTAGGCCAGTT		bta-miR-193a		19/22		0/0/-3	0/0/-3		+
31	OvaConcat_D2531	GCCAATATTTCTGTGCTGCTA		bta-miR-195		21/22	1	0/0/-1	0/0/0		+
32	OvaConcat_F2532	TAACCAATGTGCAGACTACTGT		bta-miR-199a-3p		22/22	1	0/0/0	0/0/0		+	>bomir-199a-2-5p:Btau_3.1:7:12196824:12196894:1(4-24) GCCtaaccaatgtgcagactactgtACACATTCAGAGCCCCCTGAACAGGTAGTCTGAACACTGGGTTGGC	New miRNA, bomir-199a-2-5p
	OvaConcat_D0244	ACAGTAGTCTGCACATTGGTTA		bta-miR-199a-3p		22/22	1	0/0/0	0/0/0		-		bta-miR-199a-3p
33	OvaConcat_E3011	AACAGGTAGTCTGAACACTGGG		bta-miR-199a-5p		22/22	1	0/0/0	0/0/-1		+	bta-miR-199a-5p	bta-miR-199a-5p
34	OvaConcat_C3911	ACCCAGTAGCCAGATGTAGCT		bta-miR-222		21/21	1	0/0/0	0/0/0		-
35	OvaConcat_H0721	CTGGACTTGGAGTCAGAAGGC		hsa-miR-378	No	21/21	1	-1/0/+1	-1/0/+1	Predict	+	>bomir-378-3p:Btau_3.1:7:57108805:57108870:1(44-65) AGGGCTCCTGACTCCAGGTCCTGTGTGTTACCTCGAAATAGCActggacttggagtcagaaggcCT	New in Bovine, bomir-378-3p
36	OvaConcat_G1221	GAATCCACCACGAACAACTTC		hsa-miR-382	No	21/22	1		0/0/-1	predict	-	>bomir-382-3p:Btau_3.1:21:59625432:59625487:-1(36-56) AGTGTTGTCCGTGAATGATTCGTCATAAGTAAAGCGAATCCACCACGAACAACTTC	New in bovine, bomir382-3p
37	OvaConcat_D1311, B3821	GGGGTTCACCGAGCAACATTC		hsa-miR-409-3p	No	21/22	2		0/0/-1	predict	-	>bomir-409-5p:Btau_3.1:21:59635802:59635859:-1(3-23) AAGGGGTTCACCGAGCAACATTCGTCGTCCAGATGCAAAGTTGCTCGGGTAACCTCTC	New in bovine, bomir-409-5p
38	OvaConcat_H1121	CAAAACGTGAGGCGCTGCTA		hsa-miR-424*	No	20/21	1		0/0/-1	Predict	-	>bomir-424-3p:Btau_3.1:Un:74797548:74797617:-1(45-64) GGGGATGCAGCAGCAATTCATGTTTTGAAGTGCTTTAAACGGTTcaaaacgtgaggcgctgctaTACCCC	New in bovine, bomir424-3p
39	OvaConcat_E0343, F0654	GTGTATATGCCCATGGACTGC		hsa-miR-455-3p	bta-miR-455*	21/22	3	0/0/-1	0/0/0	predict	-	Check location again	bta-miR-455*	3
	OvaConcat_H1421	GCAGTCCATGGGCATATACACT		bta-miR-455*		22/22		0/0/0	0/0/+1		+		bta-miR-455*
40	OvaConcat_A2644	TGCAGTACTGTTCCCGCTGCTA	+	mmu-miR-503	No	22/23	1	0/0/-1	0/1/-1	Predict	+	>bomir-503-3p:Btau_3.1:Un:74797198:74797268:1(45-66) TGCCCGGGCAGCAGAAACAATACTCCAGATCACCAATTGCCCACtgcagtactgttcccgctgctaGGGCA	New in bovine, bomir-503-3p
41	OvaConcat_E0721	TCTCGTGACATGATGATCCCCGA		hsa-miR-542-5p	No	23/23	1		0/0/0	Predict	+	>bomir-542-3p:Btau_3.1:Un:74792248:74792306:1(36-59) TTCAGTTATCAATCTGTCACAAGTGCACAGTGGTAtctcgtgacatgatgatccccgaG	New in bovine, bomir542-3p
42	OvaConcat_E0932	TGTGGGTGTGTGCATGTGCGTG		hsa-miR-574-3p	No	22/22	1		0/1/0	predict	+	>bomir-574-5p:Btau_3.1:Un:72258632:72258690:1 AGAGTGtgtgggtgtgtgcatgtgcgtgTGTGCACATGCATATGTGTGTGGCTATCTTA	New in bovine, bomir-574-5p
43	OvaConcat_B1654	CACAACCCTAGTGGCGCCATT	BLA_5rgPRa2Bf	hsa-miR-652	No	21/21	5		0/0/0	predict		Not matching	Not matching
	OvaConcat_B1722, A2641, G2652,	ACAACCCTAGTGGCGCCATT	BLA_JIVejnqdG	hsa-miR-652		20/21			0/0/-1			Not matching	Not matching
	OvaConcat_D2421	ACAACCCTAGTGGCGCCAT	BLA_J1TGUAhbc	hsa-miR-652		19/21			-1/0/-1
			BLA_DXg3mNR6d
44	OvaConcat_B1921	GCAGGGCCCCCGCTCCCC		hsa-miR-940	No	18/21	1		-3/0/0	predict	-	>bomir-940-5p:Btau_3.1:Un:47001158:47001223:-1(3-20) CCgcagggcccccgctccccGTGGCCACCAGAGTGCCCTGTGGGGAGGCGGGGGAGCCACCTGGGG	New in bovine, bomir-940-5p
45	OvaConcat_B1655	AGAGAGCCACAGTGCCCAT	BLA_EjQblqo9E	cre-miR1159.1	No	19/21	1	--	--	predict		Check: may be rasi RNA	must be rasi RNA
			BLA_SS2SPXZmF
					miRNA Sequence		171	0.35
							26			no. of miR	45
										new in bovine	12	34
					mRNA		57	0.119		Novel	22
					rRNA		58	0.121
					tRNA		27	0.056		Total	79
					snRNA		5	0.01
					rasiRNAs		20	0.042
					nasiRNAs		18	0.038
					tncRNAs		19	0.04
					notMatching		78	0.16
					Type of RNA		Copy	Percent
					miRNAs		171	35	0.35
					mRNA		57	11.9	0.119
					rRNA		58	12.1	0.121
					tRNA		27	5.6	0.056
					snRNA		5	1	0.01
					rasiRNAs		20	4.2	0.042
					nasiRNAs		18	3.8	0.038
					tncRNAs		19	4	0.04
					notMatching		78	16	0.16
										). where let-7a cloned for 10, let-7b for 28, let-7c for 13, miR-21 for 4, miR-23b for 11, miR-24 for 7, miR-27a for 6, miR-126 for 4, and miR-143 for 11 times
										let-7a	10
										let-7b	28
										let-7c	13
										mir-21	4
										mir-23b	11
										mir-24	7
										mir-27a	6
										mir-126	4
										mir-143	11
										mir-652	5
	OvaConcat_B0321, D0321, F0711, E0933, F1354, A2141, F2132, B2454, G2441, C2844, H3211, G3344, E3411, E3562, C2911	TGGAATTCTCGGGTGCCTACAG AACCACACAACCUACUACCUCA TGGAATTCTCGGGTGCCTACAG
	OvaConcat_E0344, F0655, A1332, F1822	TGGAATTCTCGGGTGCCTACAG ACCACACAACCUACUACCUCA TGGAATTCTCGGGTGCCTACAG
	OvaConcat_A2421	TGGAATTCTCGGGTGCCTACAG CCACACAACCUACUACCUCA TGGAATTCTCGGGTGCCTACAG
	OvaConcat_A2822	TGGAATTCTCGGGTGCCTACAG ACCACACAACCUACUACCUC TGGAATTCTCGGGTGCCTACAG
	OvaConcat_A2422	TGGAATTCTCGGGTGCCTACAG ACCACACAACCUACUACCU TGGAATTCTCGGGTGCCTACAG
	OvaConcat_B1131	TGGAATTCTCGGGTGCCTACAG CCACACAACCUACUACCU TGGAATTCTCGGGTGCCTACAG
	OvaConcat_H2121	CTGTAGGCACCCGAGAATTCCA UGAGGUAGUAGGUUGUGUGGUU CTGTAGGCACCCGAGAATTCCA
	OvaConcat_B3065, A4054	CTGTAGGCACCCGAGAATTCCA UGAGGUAGUAGGUUGUGUGGU CTGTAGGCACCCGAGAATTCCA
	OvaConcat_A2311	CTGTAGGCACCCGAGAATTCCA AGGUAGUAGGUUGUGUGGU CTGTAGGCACCCGAGAATTCCA
	OvaConcat_B3111	CTGTAGGCACCCGAGAATTCCA AAGGUAGUAGGUUGUGUGGUU CTGTAGGCACCCGAGAATTCCA

## Sheet: AnnotatedMiR
						Additional data 1:List and detailed Bio-informatic analysis of the sequences
			List of cloned bovine annotated miRNA
SN	Clone Name	miR ID	Cloned Sequence (5´-3´)	Length	Homolog	Matching nt/hom miR	Copy	NT Diff_bta	NT Diff_hsa
1	H2122, D3711, C3821, D3821, C3122, G2651, H0341, F3621, E3111, C1121	bta-let-7a	UGAGGUAGUAGGUUGUAUAGU	21	bta-let-7a	21/22	10 (5+5-)	0/0/-1	0/0/0
2	B0321, D0321, F0711, E0933, F1354, A2141, F2132, B2454, G2441, C2844, H3211, G3344, E3411, E3562, C2911, E0344, F0655, A1332, F1822, A2421, A2822, A2422, B1131, H2121, B3065, A4054, A2311, B3111	bta-let-7b	UGAGGUAGUAGGUUGUGUGGUU	22	bta-let-7b	22/22	28 (23+5-)	0/0/0	0/0/0
3	E0143, A2144, G2444, F2533, C0111, B1653, G0211, F1955, B3511, D3952, G3511, H0922, E0511	bta-let-7c	UGAGGUAGUAGGUUGUAUGGUU	22	bta-let-7c	22/22	13 (7+6-)	0/0/0	0/0/0
4	C2122, G3811	bta-let-7e	UGAGGUAGGAGGUUGUAUAG	20	bta-let-7e	20/21	2(1+1-)	0/0/-1	0/0/-2
5	A0921, D2711, B3211	bta-miR-15b	GUAAACCAUGAUGUGCUGCUA	21	bta-miR-15b	21/22	3+	0/0/-1	0/0/-1
6	F1355	bta-miR-17-5p	CAAAGUGCUUACAGUGCAGGUA	22	bta-miR-17-5p	22/24	1+	0/0/-2	0/0/0
7	F2641	bta-miR-18a	AUCUGCACUAGAUGCACCU	19	bta-miR-18a	19/22	1+	-2/0/-1	-2/0/-2
8	D1042, F2643	bta-miR-20a	CUACCUGCACUAUAAGCACUUUA	23	bta-miR-20a	23/23	2+	0/0/0	0/0/0
9	E0722, A2643, C1733, E1644	bta-miR-21	UAGCUUAUCAGACUGAUGUUGAC	23	bta-miR-21	23/24	4(2+2-)	0/0/-1	0/0/+1
10	B3711, E0453, B0422	bta-miR-22	ACAGUUCUUCAACUGGCAGCUU	22	hsa-miR-22	22/22	3(2+1-)	+2/5/-2	0/0/0
11	F1521, C2421	bta-miR-23a	GGAAAUCCCUGGCAAUGUGAU	21	bta-miR-23a	21/22	2-	0/0/-1	0/0/0
12	A4141, F2133, C1032, E0342, A0433, D0622, F0652, C2511, F3311, B1721, B0521	bta-miR-23b	GUGGUAAUCCCUGGCAAUGUGAU	23	bta-miR-23b	23/23	11(3+8-)	0/0/0	0/0/+2
13	A0111, A1432, B3322, G1111, E2665, G3221, G3611	bta-miR-24-3p	CUGUUCCUGCUGAACUGAGCCA	22	bta-miR-24-3p	22/22	7 (4+3-)	0/0/0	0/0/0
14	A0232, D1132, A0922	bta-miR-26a	AGCCUAUCCUGGAUUACUUGAA	22	bta-miR-26a	22/22	3-	0/0/0	0/0/0
15	F0344, E4022, H3722, G3322, H2522, D1922	bta-miR-27a	GCGGAACUUAGCCACUGUGAA	21	hsa-miR-27a	21/21	6(1+5-)	0/0/+1	0/0/0
16	G2655, F0431, E1431	bta-miR-27b	UUCACAGUGGCUAAGUUCUGC	21	bta-miR-27b	21/21	3(1+2-)	0/0/0	0/0/0
17	F0431, E1431	bta-miR-29a	AACCGAUUUCAGAUGGUGCUA	21	bta-miR-29a	21/23	2+	-1/0/-1	0/0/-1
18	G1321, G2653, B1432	bta-miR-99a	ACAAGAUCGGAUCUACGGGUU	21	bta-miR-99a	21/21	3(2+1-)	0/0/0	0/0/0
19	E2511	bta-miR-99b	CGCAAGGUCGGUUCUACGGGUG	22	bta-miR-99b	22/22	1-	0/0/0	0/0/0
20	D2233	bta-miR-101	UUCAGUUAUCACAGUACUGUA	21	bta-miR-101	21/21	1+	0/0/0	0/0/0
21	F0433, E1433	bta-miR-103-1	AGCAGCAUUGUACAGGGCUAUGA	23	bta-miR-103-1	23/23	2+	0/0/0	0/0/0
22	F0433, E1433	bta-miR-103-2	AGCAGCAUUGUACAGGGCUAUGA	23	bta-miR-103-2	23/23	--	0/0/0	0/0/0
23	B2455	bta-miR-106	AAAGUGCUUACAGUGCAGGUA	21	bta-miR-106	21/22	1+	-1/0/0	-1/0/-1
24	E1122	bta-miR-125a	ACAGGUUAAAGGGUCUCAGGGA	22	bta-miR-125a	22/23	1-	0/0/-1	0/0/0
25	C2711, G1032, B1652	bta-miR-125b-1	UCACAAGUUAGGGUCUCAGGGA	22	bta-miR-125b-1	22/22	3+	0/0/0	0/0/0
26	C2711, G1032, B1652	bta-miR-125b-2	UCACAAGUUAGGGUCUCAGGGA	22	bta-miR-125b-2	22/22	--	0/0/0	0/0/0
27	E3561, E2666, G1031, E4111	bta-miR-126	CGCAUUAUUACUCACGGUACGA	22	hsa-miR-126	22/22	4(2+2-)	+1/0/0	0/0/0
28	G0111, E0452, E2911	bta-miR-127	AGCCAAGCUCAGACGGAUCCGA	22	bta-miR-127	22/22	3-	0/0/0	0/0/0
29	H0921	bta-miR-140	UACCACAGGGUAGAACCACGG	21	bta-miR-140	21/22	1+	0/0/-1	0/0/0
30	G3711, D3955, B0421, C0433	bta-miR-145	GUCCAGUUUUCCCAGGAAUCCCU	23	bta-miR-145	23/23	4(2+2-)	0/0/0	0/0/0
31	D1221, A1331	bta-miR-193a	AACUGGCCUACAAAGUCCCAGU	22	bta-miR-193a	22/22	2(1+1-)	0/0/0	0/0/0
32	D2531	bta-miR-195	GCCAAUAUUUCUGUGCUGCUA	21	bta-miR-195	21/22	1+	0/0/-1	0/0/0
33	F2532, D0244	bta-miR-199a-3p	UAACCAAUGUGCAGACUACUGU	22	bta-miR-199a-3p	22/22	2(1+1-)	0/0/0	0/0/0
34	E3011	bta-miR-199a-5p	AACAGGUAGUCUGAACACUGGG	22	bta-miR-199a-5p	22/22	1+	0/0/0	0/0/-1
35	C3911	bta-miR-222	ACCCAGUAGCCAGAUGUAGCU	21	bta-miR-222	21/21	1-	0/0/0	0/0/0
36	E0343, F0654, H1421	bta-miR-455*	GCAGUCCAUGGGCAUAUACACU	22	bta-miR-455*	22/22	3(1+2-)	0/0/0	0/0/+1
						Matching nt of cloned sequence vs. nt of nearest homologue	Total copy number with the number of sense strand copy (+) and antisense copy (-)	NT difference the cloned sequence at 5´/middle/3´ to the nearest bovine homologue miRNAs	NT difference the cloned sequence at 5´/middle/3´ to the nearest human homologue miRNAs

## Sheet: NewmiRNAs
		List of cloned and predicted new bovine miRNAs
CSN	SN	Clone Name	miR Name	Cloned Sequence (5´-3´)	Length	Nearest homolog	Matching hom/miR	Copy	StrandP	StrandC	NT Diff to Hom	Stem loop	Genomic Location(Ch. no.:start:end:orientation) with sequence	Locus property	Genomic location and sequence of stem loop precursor	Conservation of mature sequence
1	1	E0453, B0422	bomir-22*/22-5p	ACAGTTCTTCAACTGGCAGCTT	22	hsa-miR-22	22/22	3	+	+2, -1	0/0/0	Yes	>bomir-22*/22-5p:Btau_4.0:19:22901905:22901926:1 ACAGUUCUUCAACUGGCAGCUU	miR transcript	>bomir-22*/22-5p:Btau_4.0:19:22901896:22901976:1(10-31) CAGAGGGCAacaguucuucaacuggcagcuuUAGCUGGGUCAGGACAUaaagcuugccacugaagaacuACUGCGGCUCAG	Score = 253, Bos taurus,Canis familiaris,Cavia porcellus,Dasypus novemcinctus,Echinops telfairi,Equus caballus,Erinaceus europaeus,Felis catus,Homo sapiens,Loxodonta africana,Macaca mulatta, Microcebus murinus,Mus musculus,Myotis lucifugus,Ochotona princeps,Oryctolagus cuniculus,Otolemur garnettii,Pan troglodytes,Pongo pygmaeus,Rattus norvegicus,Sorex araneus,Spermophilus tridecemlineatus,Tupaia …
2	2	D1222	bomir-140*/140-5p	CAGTGGTTTTACCCTATGGTAG	22	hsa-miR-140-5p	22/22	1	+	1	0/0/0	Yes	>bomir-140*/140-5p:Btau_4.0:18:35987052:35987073:1 CAGUGGUUUUACCCUAUGGUAG	miR transcript	>bomir-140*/140-5p:Btau_4.0:18:35987036:35987127:1(17-38) UCUCUCUGUGUCCUGCcagUgguuuuacccuaugguagGUUACGUCAUGCUGUUCUaccacagggUagaaccacggACAGGAUACCGGGGCA	Score = 236.9, Bos taurus,Canis familiaris,Cavia porcellus,Dasypus novemcinctus,Echinops telfairi,Equus caballus,Erinaceus europaeus,Felis catus,Homo sapiens,Loxodonta africana,Macaca mulatta,Microcebus murinus,Mus musculus,Myotis lucifugus,Ochotona princeps,Oryctolagus cuniculus,Otolemur garnettii,Pan troglodytes,Pongo pygmaeus,Rattus norvegicus,Spermophilus tridecemlineatus,Tupaia belangeri
3	3	E2111,A0233, H3311, A1433, D0243, G1033, B3411, G2922, A2142,H4011, B2711	bomir-143-3p	TGAGATGAAGCACTGTAGCTCG	22	ggo-miR-143	22/22	11	+	+4, -7	0/0/0	Yes	>bomir-143-3p:Btau_4.0:7:60268857:60268878:1 UGAGAUGAAGCACUGUAGCUCG	Intergenic	>bomir-143-3p:Btau_4.0:7:60268810:60268888:1(57-78) UCUCCCAGCCUGAGGUGCAGUGCUGCAUCUCUGGUCAGUUGGGAGUCugagaugaagcacuguagcucgGGAAGGGAGA	Score = 192.2, Bos taurus, Canis familiaris,Cavia porcellus,Dasypus novemcinctus,Echinops telfairi,Equus caballus,Erinaceus europaeus,Felis catus,Homo sapiens,Loxodonta africana,Macaca mulatta,Microcebus murinus,Mus musculus,Myotis lucifugus,Ochotona princeps,Oryctolagus cuniculus,Otolemur garnettii,Pan troglodytes,Pongo pygmaeus,Rattus norvegicus,Sorex araneus,Spermophilus tridecemlineatus,
4	4	F1421	bomir-152-5p	CCAAGTTCTGTCATGCACTGA	21	hsa-miR-152	21/21	1	-	-1	0/0/0	Yes	>bomir-152-5p:Btau_4.0:19:39650399:39650419:-1 CCAAGUUCUGUCAUGCACUGA	Intragenic	>bomir-152-5p:Btau_4.0:19:39650354:39650424:-1(6-26) CGGGCccaaguucugucaugcacugaCUGCUCCAGAGCCCGAGUCGGAGUGUAUCACAGAACCUGGGCCGG	Score = 51.7, Bos taurus,Canis familiaris,Cavia porcellus,Dasypus novemcinctus,Echinops telfairi,Equus caballus,Erinaceus europaeus,Felis catus,Homo sapiens,Loxodonta africana,Macaca mulatta, Microcebus murinus,Mus musculus,Myotis lucifugus,Ochotona princeps,Oryctolagus cuniculus,Otolemur garnettii,Pan troglodytes,Pongo pygmaeus,Rattus norvegicus,Sorex araneus, Spermophilus tridecemlineatus,Tupai…
5	5	A1331	bomir-193a-2-3p	GGGACTTTGTAGGCCAGTT	19	bta-miR193a	19/22	1	-	-1	0/0/-3	yes	>bomir-193a-2-3p:Btau_4.0:14:889828:889846:-1 GGGACUUUGUAGGCCAGUU	Intronic	>bomir-193a-2-3pBtau_4.0:14:889826:889878:-1(32-50) AUGGCUGCCUCACAAGGUUUGGAGCUGUGCCUgggacuuuguaggccaguuCA
6	6	H0721	bomir-378-1-3p	CTGGACTTGGAGTCAGAAGGC	21	hsa-miR-378	21/21	1	+	1	-1/0/+1	Yes	>bomir-378-1-3p:Btau_4.0:7:60536513:60536533:1 CUGGACUUGGAGUCAGAAGGC	Intronic	>bomir-378-1-3p:Btau_4.0:7:60536464:60536541:1(49-69) CCACCCAGGGCUCCUGACUCCAGGUCCUGUGUGUUACCUCGAAAUAGCAcuggacuuggagucagaaggcCUGAGUGG	Score = 149.4, Bos taurus, Canis familiaris,Cavia porcellus,Dasypus novemcinctus,Equus caballus,Erinaceus europaeus,Felis catus,Homo sapiens,Loxodonta africana,Macaca mulatta,Microcebus murinus,Mus musculus,Myotis lucifugus,Ochotona princeps,Oryctolagus cuniculus,Otolemur garnettii,Pan troglodytes,Pongo pygmaeus,Rattus norvegicus,Sorex araneus,Spermophilus tridecemlineatus,Tupaia belangeri,
7			bomir-378-2-5p	CTGGACTTGGAGTCAGAAGGC	21	hsa-miR-378	21/21	- -	+	1	-1/0/+1	Yes	>bomir-378-2-5p:Btau_4.0:4:11116898:11116918:1 CUGGACUUGGAGUCAGAAGGC	Intronic	>bomir-378-2-5p:Btau_4.0:4:11116890:11116965:1(9-29) GGAGAGCAcuggacuuggagucagaaggcUGGAGCUUACAGGGCAGCACCGUCAUCUACUGGUGGAGAACUACGCC	Score = 16.6, Bos taurus,Canis familiaris,Cavia porcellus,Dasypus novemcinctus,Equus caballus,Erinaceus europaeus,Felis catus,Homo sapiens,Loxodonta africana,Macaca mulatta,Microcebus murinus,Mus musculus,Myotis lucifugus,Ochotona princeps,Oryctolagus cuniculus,Otolemur garnettii,Pan troglodytes,Pongo pygmaeus,Rattus norvegicus,Sorex araneus,Spermophilus tridecemlineatus,Tupaia belangeri,
8	7	G1221	bomir-382-3p	GAATCCACCACGAACAACTTC	22	hsa-miR-382	21/22	1	-	-1	0/0/-1	Yes	>bomir-382-3p:Btau_4.0:21:66031757:66031777:-1 GAAUCCACCACGAACAACUUC	Intronic	>bomir-382-3p:Btau_4.0:21:66031742:66031827:-1(51-71) UUUGGUACUGAAAAAAGUGUUGUCCGUGAAUGAUUCGUCAUAAGUAAAGCgaauccaccacgaacaacuucUCUUCAAGUACCACA	Score = 107, Bos taurus,Canis familiaris,Cavia porcellus,Dasypus novemcinctus,Echinops telfairi,Equus caballus,Erinaceus europaeus,Felis catus,Homo sapiens,Loxodonta africana,Macaca mulatta, Microcebus murinus,Mus musculus,Myotis lucifugus,Ochotona princeps,Oryctolagus cuniculus,Otolemur garnettii,Pan troglodytes,Rattus norvegicus,Spermophilus tridecemlineatus,Tupaia belangeri,
9	8	D1311, B3821	bomir-409-5p	AGGGGTTCACCGAGCAACATTC	22	hsa-miR-409-3p	21/22	2	-	-2	0/0/-1	Yes	>bomir-409-5p:Btau_4.0:21:66042162:66042182:-1 GGGGUUCACCGAGCAACAUUC	Intronic	>bomir-409-5p:Btau_4.0:21:66042116:66042194:-1(13-33) UGAUACCGAAAAgggguucaccgagcaacauucGUCGUCCAGAUGCAAAGUUGCUCGGGUAACCUCUCCCCGCGUACCA	Score = 127.2, Bos taurus,Canis familiaris,Dasypus novemcinctus,Echinops telfairi,Equus caballus,Homo sapiens,Loxodonta africana,Macaca mulatta,Microcebus murinus,Mus musculus,Myotis lucifugus,Ochotona princeps,Oryctolagus cuniculus,Otolemur garnettii,Pan troglodytes,Rattus norvegicus,Tupaia belangeri,
10	9	H1121	bomir-424-3p	CAAAACGTGAGGCGCTGCTAT	22	hsa-miR-424*	21/21	1	-	-1	0/0/0	Yes	>bomir-424-3p:Btau_4.0:Un.004.53:446874:446894:-1 CAAAACGUGAGGCGCUGCUAU	Intronic	>bomir-424-3p:Btau_4.0:Un.004.53:446853:446952:-1(59-79) UUCGUUGACUCCGAGGGGAUGCAGCAGCAAUUCAUGUUUUGAAGUGCUUUAAACGGUUcaaaacgugaggcgcugcuauACCCCCUUGCGAGGAAGUAGG	Score = 156.4, Bos taurus,Canis familiaris,Cavia porcellus,Dasypus novemcinctus,Echinops telfairi,Equus caballus,Erinaceus europaeus,Homo sapiens,Loxodonta africana,Macaca mulatta,Microcebus murinus,Mus musculus,Myotis lucifugus,Oryctolagus cuniculus,Pan troglodytes,Pongo pygmaeus,Rattus norvegicus,Sorex araneus,Spermophilus tridecemlineatus
11	10	A2644	bomir-503-3p	TGCAGTACTGTTCCCGCTGCTA	23	mmu-miR-503	22/23	1	+	1	0/0/-1	Yes	>bomir-503-3p:Btau_4.0:Un.004.53:446563:446584:1 UGCAGUACUGUUCCCGCUGCUA	Intergenic	>bomir-503-3p:Btau_4.0:Un.004.53:446513:446595:1(51-72) CAGUCUUGCCCGGGCAGCAGAAACAAUACUCCAGAUCACCAAUUGCCCACugcaguacuguucccgcugcuaGGGCACGGCUG	Score = 65.3, Bos taurus,Canis familiaris,Cavia porcellus,Dasypus novemcinctus,Echinops telfairi,Equus caballus,Erinaceus europaeus,Homo sapiens,Loxodonta africana,Macaca mulatta,Microcebus murinus,Mus musculus,Myotis lucifugus,Ochotona princeps,Oryctolagus cuniculus,Pan troglodytes,Pongo pygmaeus,Rattus norvegicus,Sorex araneus,Spermophilus tridecemlineatus
12	11	E0721	bomir-542-3p	TCTCGTGACATGATGATCCCCGA	23	hsa-miR-542-5p	23/23	1	+	1	0/0/0	Yes	>bomir-542-3p:Btau_4.0:Un.004.53:441604:441626:1 UCUCGUGACAUGAUGAUCCCCGA	Intergenic	>bomir-542-3p:Btau_4.0:Un.004.53:441560:441637:1(45-67) CCCAGACCUUUCAGUUAUCAAUCUGUCACAAGUGCACAGUGGUAucucgugacaugaugauccccgaGAUGUCUGAGG	Score = 129.1, Bos taurus,Canis familiaris,Cavia porcellus,Dasypus novemcinctus,Echinops telfairi,Equus caballus,Erinaceus europaeus,Felis catus,Homo sapiens,Loxodonta africana,Macaca mulatta,Microcebus murinus,Mus musculus,Myotis lucifugus,Oryctolagus cuniculus,Otolemur garnettii,Pongo pygmaeus,Rattus norvegicus,Spermophilus tridecemlineatus
13	12	E0932	bomir-574-5p	TGTGGGTGTGTGCATGTGCGTG	22	hsa-miR-574-3p	22/22	1	-	-1	0/1/0	Yes	>bomir-574-5p:Btau_4.0:16:59370677:59370698:-1 UGUGGGUGUGUGCAUGUGCGUG	Intergenic	>bomir-574-5p:Btau_4.0:16:59370641:59370704:-1(7-28) AGAGUGugugggugugugcaugugcgugUGUGCACAUGCAUAUGUGUGUGGCUAUCUUAGCUGU	Score = 58.2, Bos taurus,Canis familiaris,Dasypus novemcinctus,Echinops telfairi,Equus caballus,Erinaceus europaeus,Felis catus,Homo sapiens,Loxodonta africana,Macaca mulatta,Microcebus murinus,Mus musculus,Myotis lucifugus,Ochotona princeps,Oryctolagus cuniculus,Otolemur garnettii,Pan troglodytes,Pongo pygmaeus,Rattus norvegicus,Spermophilus tridecemlineatus,Tupaia belangeri
14	13	B1654, B1722, A2641, G2652, D2421	bomir-652-3p	CACAACCCTAGTGGCGCCATT	21	hsa-miR-652	21/21	5	+	5	0/0/0	Yes	(from H. sap.)	-----	>bomir-652-3p: hsa:X: 109185213-109185310 [-] CACAUCCAACACGUGACguguugggaucaccgcgguaaGUUAAUAUCAGAUACACUUACCGUGGGAGAGGAUCCCAACACGUCACGUAUCGGUAAGCA
15	14	B1921	bomir-940-5p	GCAGGGCCCCCGCTCCCC	18	hsa-miR-940	18/21	1	-	-1	-3/0/0	Yes	>bomir-940-5p:Btau_4.0:20:75274475:75274492:-1 GCAGGGCCCCCGCUCCCC	Intergenic	>bomir-940-5p:Btau_4.0:20:75274429:75274494:-1(3-20) CCgcagggcccccgcuccccGUGGCCACCAGAGUGCCCUGUGGGGAGGCGGGGGAGCCACCUGGGG
16	15	F0131	bomir-F0131-5p	GGGGCGGGGGGGCGGGTG	18	mmu-miR-667	14/23	1	+	1	-3/3/-3	Yes	>bomir-F0131-5p:Btau_4.0:7:10905965:10905982:1 GGGGCGGGGGGGCGGGUG	Intergenic	>bomir-F0131-5p:Btau_4.0:7:10905950:10906020:1(16-33) UGUGUUUGGGAGUUGggggcgggggggcgggugGAUUCCAGCUGUCUUCCCCUCGUGGACACUGUGACAUA
17	16	F0132	bomir-F0132-5p	AGCCCGGGCCCCTCCCCTG	19	hsa-miR-1469	14/22	1	+	1	-3/3/-2	Yes	>bomir_F0132-5p:Btau_4.0:7:13891718:13891736:1 AGCCCGGGCCCCUCCCCUG	Intragenic	>bomir_F0132-5p:Btau_4.0:7:13891717:13891774:1(2-20) CagcccgggccccuccccugGCUCCGCCCACAGCAUCAUGGGACCCAGCCCAGGGCCU	Score = 163, Bos taurus,Canis familiaris,Cavia porcellus,Dasypus novemcinctus,Echinops telfairi,Equus caballus,Erinaceus europaeus,Felis catus,Homo sapiens,Loxodonta africana,Macaca mulatta, Microcebus murinus,Mus musculus,Myotis lucifugus,Ochotona princeps,Oryctolagus cuniculus,Otolemur garnettii,Pan troglodytes,Pongo pygmaeus,Rattus norvegicus,Sorex araneus,Spermophilus tridecemlineatus,Tupaia …
18	17	H0121	bomir-H0121-3p	ACTTCCCGTGTGTTGAGCC	19	hsa-miR-1471	13/22	1	+	1	+4/2/-5	Yes	>bomir-H0121-3p:Btau_4.0:18:7202610:7202627:1 CUUCCCGUGUGUUGAGCC	Intergenic	>bomir-H0121-3p:Btau_4.0:18:7202568:7202632:1(43-60) GAGGCGGCCAGACCAGCAGGGCGCAGGGGACCAUGUGUCCUCcuucccguguguugagccGCGUG
19	18	F0244	bomir-F0244-5p	GCTACTACCGATTGGATGG	19	osa-miR1423	12/21	1	-	-1	-5/2/-2	Yes	>bomir-F0244-5p:Btau_4.0:12:45758300:45758318:-1 GCUACUACCGAUUGGAUGG	Intergenic	>bomir-F0244-5p:Btau_4.0:12:45758242:45758332:-1(15-33) GCCACUGCCCCAUUgcuacuaccgauuggauggUUUAGUGUUGCCCUUGGAUAAUCCAAUAAGUAGAAUUAAUAGGUGAAAAGUUGUGAGC
20	19	H0222	bomir-H0222-3p	GGACGGCGGCAGCGCCGGGGCG	22	cre-miR1172.1	13/22	1	-	-1	-6/3/+1	Yes	>bomir-H0222-3p:Btau_4.0:29:41706141:41706159:-1 GGACGGCGGCAGCGCCGGGGCG	Intergenic	>bomir-H0222-3p:Btau_4.0:29:41706131:41706188:-1(30-48) UCUGGGGCGCCCCGCACCGGCGGGCAGGAcggcggcagcgccggggcgCCGUCUCGGA	Score = 38.4, Bos taurus, Canis familiaris,Dasypus novemcinctus,Equus caballus,Erinaceus europaeus,Felis catus,Homo sapiens,Macaca mulatta,Microcebus murinus,Myotis lucifugus ,Pan troglodytes,Pongo pygmaeus
21	20	A0321	bomir-A0321-3p	AGCGCCGCCGGCCGCACC	18	mml-miR-638	12/25	1	+	1	-9/2/+3	Yes	>bomir-A0321-3p:Btau_4.0:19:39110507:39110524:1 AGCGCCGCCGGCCGCACC	Intronic	>bomir-A0321-3p:Btau_4.0:19:39110468:39110542:1(40-57) CCGGCCUACUUGGGGCUCCGAGCCGCUGCCGCAUACAUUagcgccgccggccgcaccGCCGUCACCUUCAGCGCU	Score = 19.5, Bos taurus,Canis familiaris, Dasypus novemcinctus, Equus caballus,Erinaceus europaeus,Homo sapiens,Loxodonta africana,Macaca mulatta,Microcebus murinus,Mus musculus,Myotis lucifugus,Ochotona princeps,Oryctolagus cuniculus,Pan troglodytes,Pongo pygmaeus,Rattus norvegicus,Sorex araneus,Spermophilus tridecemlineatus,Tupaia belangeri
22	21	C0533	bomir-C0533-1-5p	CGGGACCGGGGTCCGGTGCG	20	oan-miR-1418*	13/20	1	+	1	-1/2/+5	Yes	>bomir-C0533-1-5p:Btau_4.0:18:59928733:59928752:1 CGGGACCGGGGUCCGGUGCG	Intergenic	>bomir-C0533-1-5p:Btau_4.0:18:59928730:59928786:1(4-23) CGUcgggaccgggguccggugcgGAGAGCCCUUCGUCCCGGGACACGGGGCGCGGCC
23			bomir-C0533-2-5p	CGGGACCGGGGTCCGGTGCG	20	oan-miR-1418*	13/20	- -	-	-1	-1/2/+5	Yes	>bomir-C0533-2-5p:Btau_4.0:21:52041918:52041937:-1 CGGGACCGGGGUCCGGUGCG	Intergenic	>bomir-C0533-2-5p:Btau_4.0:21:52041884:52041940:-1(4-23) CGUcgggaccgggguccggugcgGAGAGCCCUUCGUCCCGGGACACGGGGCGCGGCC
24	22	F0522	bomir-F0522-1-3p	GGTGGGGTGGGGGGGTTGG	19	hsa-miR-1234	12/22	1	+	1	-9/1/+1	Yes	>bomir-F0522-1-3p:Btau_4.0:21:35870379:35870397:1 GGUGGGGUGGGGGGGUUGG	Intergenic	>bomir-F0522-1-3p:Btau_4.0:21:35870333:35870398:1(47-65) CCUCUCUCCCUGCAGCAUCUCAGGGCACUGUGUGACUUGGGUCGGGggugggguggggggguugg	Score = 79.2, Bos taurus,Canis familiaris,Dasypus novemcinctus,Equus caballus,Erinaceus europaeus,Felis catus,Homo sapiens,Loxodonta africana,Macaca mulatta,Microcebus murinus,Mus musculus,Myotis lucifugus,Ochotona princeps,Oryctolagus cuniculus,Otolemur garnettii,Pan troglodytes,Pongo pygmaeus,Rattus norvegicus,Sorex araneus,Spermophilus tridecemlineatus,Tupaia belangeri
25			bomir-F0522-2-3p	GGTGGGGTGGGGGGGTTGG	19	hsa-miR-1234	12/22	- -	+	1	-9/1/+1	Yes	>bomir-F0522-2-3p:Btau_4.0:22:59347395:59347413:1 GGUGGGGUGGGGGGGUUGG	Intronic	>bomir-F0522-2-3p:Btau_4.0:22:59347353:59347420:1(43-61) GGAGGGUGCCUCUAAGCCUCACUUGUCCUGCCUGUCAAAUGGggugggguggggggguuggCCUUUCC
26	23	B0821	bomir-B0821-5p	GTCCCCGGGGCTCCCGCCGGC	21	oan-miR-1394	14/18	1	-	-1	+3/3/+1	Yes	>bomir-B0821-5p:Btau_4.0:20:19373746:19373766:-1 GUCCCCGGGGCUCCCGCCGGC	Intergenic	>bomir-B0821-5p:Btau_4.0:20:19373708:19373768:-1(3-23) GCguccccggggcucccgccggcGGAGUUCGGUUUGCACCGGGGAGGGGGCCGGGGAUCGG
27	24	F1351,B2451,C2841	bomir-F1351-3p	GCCCCGGCCGCTCCCGGCCT	20	gga-miR-1607	14/20	3	+	3	-2/3/+2	Yes	>bomir-F1351-3p:Btau_4.0:25:41129497:41129516:1 GCCCCGGCCGCUCCCGGCCU	Intergenic	>bomir-F1351-3p:Btau_4.0:25:41129445:41129520:1(53-72) CGGCGGCCGGGAAAGGUGGGCUGGGCUCCGGGGCCCCUCCCCGCCCGGUGCUgccccggccgcucccggccuUGUG
28	25	F1353	bomir-F1353-5p	ATCTTTGGGCTAGGTTAGTT	20	dre-miR-430c	11/22	1	+	1	-10/1/+7	Yes	>bomir-F1353-5p:Btau_4.0:28:27885036:27885055:1 AUCUUUGGGCUAGGUUAGUU	Intronic	>bomir-F1353-5p:Btau_4.0:28:27885032:27885119:1(5-24) AAAAaucuuugggcuagguuaguuCUAUUUUAUGAUCUGUUAUGAAAUGGGUUAAGGAAAAGGAUCCAUGUGGAAGAAAGAUCAGAGA
29	26	C1431, D1431	bomir-D1431-5p	GGCGACGGAGGCGCGACCCCCC	22	pta-miR1310	16/23	2	-	-2	0/6/-1	Yes	>bomir-D1431-5p:Btau_4.0:12:75102030:75102051:-1 GGCGACGGAGGCGCGACCCCCC	Intergenic	>bomir-D1431-5p:Btau_4.0:12:75101950:75102053:-1(3-24) GUggcgacggaggcgcgaccccccCCCCCCCCCCCCCCCCCCGCCCCGGUCCGACGGUGCGACCCGCCAGGGGCGCUCUGGGGACAGUCCGCCCCGCCCCGCCC
30	27	C1511	bomir-C1511-5p	GTGGAGGAGAATGCCCGGGG	20	hsa-miR-877	15/20	1	+	1	0/5/0	Yes	>bomir-C1511-5p:Btau_4.0:Un.004.1059:20639:20658:1 GUGGAGGAGAAUGCCCGGGG	Intronic	>bomir-C1511-5p:Btau_4.0:Un.004.1059:20638:20698:1(2-21) CguggaggagaaugcccggggCGUGCUGGGCGGUGCGGGCUGGGCUGGCAGCUCCUCCCUC
31	28	F1821	bomir-F1821-3p	AGCCCTGGCCCTGCCATCGTG	21	hsa-miR-631	14/21	1	+	1	0/4/+3	Yes	>bomir-F1821-3p:Btau_4.0:Un.004.152:123191:123211:1 AGCCCUGGCCCUGCCAUCGUG	Intronic	>bomir-F1821-3p:Btau_4.0:Un.004.152:123132:123213:1(60-80) CGCAACGAGGGCUCGGGACACAGCCCUGCUUCCUGGCCCACGUCACCCGUCGUGGCCAGagcccuggcccugccaucgugUC
32	29	C1931	bomir-C1931-5p	CCTGCTGATCTCACATTAATTCA	23	gma-miR1523	14/20	1	+	1	-3/3/+5	Yes	>bomir-C1931-5p:Btau_4.0:26:12405838:12405860:1 CCUGCUGAUCUCACAUUAAUUCA	Intergenic	>bomir-C1931-5p:Btau_4.0:26:12405822:12405907:1(17-39) CCCUGAGUUGCAAUUCccugcugaucucacauuaauucaUCUUUGCUAGAGAAAUAUCUGAGUGUCUGUUUUGGUUCAAUAAAGCC
33	30	A2143	bomir-A2143-3p	CGGCAGATGAAGTCCATC	18	oan-miR-181c*	13/21	1	+	1	-5/3/+2	Yes	>bomir-A2143-3p:Btau_4.0:16:47801336:47801353:1 CGGCAGAUGAAGUCCAUC	Intronic	>bomir-A2143-3p:Btau_4.0:16:47801303:47801359:1(34-51) ACACCCGGCUGGCGUCAACUCUGAACAGAUUCUcggcagaugaaguccaucGGGAAG
34	31	F2422	bomir-F2422-5p	GGTGGGAGGGTCCCACCGAG	20	hsa-miR-659	11/22	1	+	1	-9/0/+6	Yes	>bomir-F2422-5p:Btau_4.0:18:53584142:53584161:1 GGUGGGAGGGUCCCACCGAG	Intragenic	>bomir-F2422-5p:Btau_4.0:18:53584142:53584210:1(1-20) ggugggagggucccaccgagCACCCUGUCGGCUGGCAGCCCCGGCCCAGGUAGUGGGUGCUCUGCCACA
35	32	F2531,C3011,G4011	bomir-F2531-3p	TGGTGGAGATGCCGGGGA	18	ppt-miR1030i	12/21	3	+	3	+3/2/-7	Yes	>bomir-F2531-3p:Btau_4.0:8:77307661:77307678:1 UGGUGGAGAUGCCGGGGA	Intergenic	>bomir-F2531-3p:Btau_4.0:8:77307612:77307688:1(50-67) GGUUUAAUGCUCUGCUGUCAGCGCUUUGAAAUUCUUACUAAUCUUUUUUugguggagaugccggggaCGUAAUAAUU
36	33	G2511	bomir-G2511-3p	AGGCGGGCCGGGGTTGGA	18	bmo-miR-92	13/22	1	+	1	-7/2/+2	Yes	>bomir-G2511-3p:Btau_4.0:18:41190536:41190553:1 AGGCGGGCCGGGGUUGGA	Intergenic	>bomir-G2511-3p:Btau_4.0:18:41190497:41190564:1(40-57) AGGGGGAGAGUUGCGGCUCAUGAACUGGGUCCAGGUGGAaggcgggccgggguuggaAGGUUCCAGCU	Score = 21.9, Bos taurus,Canis familiaris,Cavia porcellus,Dasypus novemcinctus,Echinops telfairi,Equus caballus,Erinaceus europaeus,Homo sapiens,Loxodonta africana,Macaca mulatta,Microcebus murinus,Mus musculus,Myotis lucifugus,Ochotona princeps, Oryctolagus cuniculus, Otolemur garnettii,Pan troglodytes,Pongo pygmaeus,Rattus norvegicus,Sorex araneus,Spermophilus tridecemlineatus,Tupaia belangeri
37	34	E2664	bomir-E2664-3p	AGGGCGGGCGGCGACTGGAA	20	mml-miR-638	13/25	1	-	-1	-9/1/+5	Yes	>bomir-E2664-3p:Btau_4.0:18:64361001:64361020:-1 AGGGCGGGCGGCGACUGGAA	Intragenic	>bomir-E2664-3p:Btau_4.0:18:64360999:64361052:-1(33-52) AGUCAAGUGAGCGGCCGCACCGGCUCUCCCGGagggcgggcggcgacuggaaAG
38	35	D3011	bomir-D3011-3p	CCGAGTGCTCCCGCGAGCGCT	21	mml-miR-650b	12/21	1	+	1	-7/1/+8	Yes	>bomir-D3011-3p:Btau_4.0:18:39424938:39424958:1 CCGAGUGCUCCCGCGAGCGCU	Intragenic	>bomir-D3011-3p:Btau_4.0:18:39424877:39424959:1(62-82) ACGCGCUUCUCGGCGCUCACUCGGCGGCACCACUGCCGCAAAUGCGGCUUCGUGGUCUGCGccgagugcucccgcgagcgcuU	Score = 278.8, Bos taurus, Canis familiaris,Cavia porcellus,Dasypus novemcinctus,Echinops telfairi,Equus caballus,Erinaceus europaeus,Felis catus,Homo sapiens,Loxodonta africana,Macaca mulatta,Microcebus murinus,Mus musculus,Myotis lucifugus,Ochotona princeps,Oryctolagus cuniculus,Otolemur garnettii,Pan troglodytes,Pongo pygmaeus,Rattus norvegicus,Sorex araneus,Spermophilus tridecemlineatus,Tupai…
39	36	A3341	bomir-A3341-1-3p	GTGGCTGTCCCTGGAGGTGGGC	22	bta-miR-487a	13/21	1	+	1	+5/3/-2	Yes	>bomir-A3341-1-3p:Btau_4.0:3:124988008:124988028:1 GUGGCUGUCCCUGGAGGUGGG	Intergenic	>bomir-A3341-1-3p:Btau_4.0:3:124987968:124988032:1(41-61) UCACCCCAGUCUCUAGUGAGAGAGCCAUGGCGGCAGGGGCguggcugucccuggaggugggACUG
40			bomir-A3341-2-3p	GTGGCTGTCCCTGGAGGTGGGC	22	bta-miR-487a	13/21	- -	+	1	+5/3/-2	Yes	>bomir-A3341-2-3p:Btau_4.0:Un.004.4799:1335:1355:1 GUGGCUGUCCCUGGAGGUGGG	Intergenic	>bomir-A3341-2-3p:Btau_4.0:Un.004.4799:1295:1359:1(41-61) UCACCCCAGUCUCUAGUGAGAGAGCCAUGGCGGCAGGGGCguggcugucccuggaggugggACUG
41	37	A3711, C3711	bomir-A3711-5p	TTCCGCGCTCTACGCCAGC	19	hsa-miR-937	10/22	2	+	2	+1/0/11	Yes	>bomir-A3711-5p:Btau_4.0:9:63475804:63475822:1 UUCCGCGCUCUACGCCAGC	Intergenic	>bomir-A3711-5p:Btau_4.0:9:63475787:63475874:1(18-36) CGCCGCUCCGCUCCCGGuuccgcgcucuacgccagcCCGCUGCCUGCCGGGCUGGUGCAGGCCGCGGAGCCGGGCGGCCCGGCAGGCA	Score = 61.6, Bos taurus,Canis familiaris,Dasypus novemcinctus,Echinops telfairi,Equus caballus,Erinaceus europaeus,Felis catus,Homo sapiens,Loxodonta africana,Macaca mulatta,Microcebus murinus,Mus musculus,Ochotona princeps,Oryctolagus cuniculus,Otolemur garnettii,Pan troglodytes,Pongo pygmaeus,Spermophilus tridecemlineatus,Tupaia belangeri
42	38	A4052	bomir-A4052-1-5p	GGGAGCCTCGGTTGGCCTC	19	hsa-miR-615-3p	13/21	1	+	1	-2/0/+7	Yes	>bomir-A4052-1-5p:Btau_4.0:18:59928630:59928648:1 GGGAGCCUCGGUUGGCCUC	Intergenic	>bomir-A4052-1-5p:Btau_4.0:18:59928617:59928686:1(14-32) ACGGCAGCGCCGCgggagccucgguuggccucGGAUAGCCGGUCCCCCGCCGUCCCCGCCGGCGGGCCGU
43			bomir-A4052-2-5p	GGGAGCCTCGGTTGGCCTC	19	hsa-miR-615-3p	13/21	- -	-	-1	-2/0/+7	Yes	>bomir-A4052-2-5p:Btau_4.0:21:52042022:52042040:-1 GGGAGCCUCGGUUGGCCUC	Intragenic	>bomir-A4052-2-5p:Btau_4.0:21:52041984:52042053:-1(14-32) ACGGCAGCGCCGCgggagccucgguuggccucGGAUAGCCGGUCCCCCGCCGUCCCCGCCGGCGGGCCGU
44			bomir-A4052-3-5p	GGGAGCCTCGGTTGGCCTC	19	hsa-miR-615-3p	13/21	- -	-	-1	-2/0/+7	Yes	>bomir-A4052-3-5p:Btau_4.0:Un.004.2732:16069:16087:-1 GGGAGCCUCGGUUGGCCUC	Intergenic	>bomir-A4052-3-5p:Btau_4.0:Un.004.2732:16031:16100:-1(14-32) ACGGCAGCGCCGCgggagccucgguuggccucGGAUAGCCGGUCCCCCGCCGUCCCCGCCGGCGGGCCGU
45	39	B2455	bomir-106-2-5p	AAAGTGCTTACAGTGCAGGTA	21	bomir-106	21/22	1	-	-1	-1/0/0	Yes	>bomir-106-2-5p:Btau_4.0:Un.004.53:181705:181725:-1 AAAGUGCUUACAGUGCAGGUA	Intergenic	>bomir-106-2-5p:Btau_4.0:Un.004.53:181658:181738:-1(14-34) CCUUGGCCAUGUAaaagugcuuacagugcagguaGCUUUUUGAGAUCUACUGCAAUGCAAGCACUUCUUACAUUACCAUGG	Score = 202.5, Bos taurus,Canis familiaris,Cavia porcellus,Dasypus novemcinctus,Echinops telfairi,Equus caballus,Erinaceus europaeus,Felis catus,Homo sapiens,Loxodonta africana,Macaca mulatta,Microcebus murinus,Mus musculus,Myotis lucifugus,Ochotona princeps,Oryctolagus cuniculus,Otolemur garnettii,Pan troglodytes,Pongo pygmaeus,Rattus norvegicus, Sorex araneus,Spermophilus tridecemlineatus
46	40	A0111, A1432, B3322, G1111, E2665, G3221, G3611	bomir-24-3-3p	TGGCTCAGTTCAGCAGGAACAG	22	bta-miR-24-3p	22/22	7	+	+4, -3	0/0/0	Yes	>bomir-24-3-3p:Btau_4.0:8:85962849:85962870:1 UGGCUCAGUUCAGCAGGAACAG	Intergenic	>bomir-24-3-3p:Btau_4.0:8:85962803:85962876:1(47-71) GCCCUCCGGUGCCUACUGAGCUGAUAUCAGUUCUCAUUUUACACACuggcucaguucagcaggaacagGAGUCG	Score = 175.6, Bos taurus,Cavia porcellus,Dasypus novemcinctus,Echinops telfairi,Equus caballus,Erinaceus europaeus,Felis catus,Homo sapiens,Microcebus murinus,Ochotona princeps,Oryctolagus cuniculus,Otolemur garnettii,Pan troglodytes,Pongo pygmaeus,Sorex araneus,Spermophilus tridecemlineatus,Tupaia belangeri,
47	41	A0232, D1132, A0922	bomir-26-2-3p	AGCCTATCCTGGATTACTTGAA	22	bta-miR-26a	22/22	3	-	-3	0/0/0	Yes	>bomir-26-2-3p:Btau_4.0:22:11464112:11464133:-1 AGCCUAUCCUGGAUUACUUGAA	Intronic	>bomir-26-2-3p:Btau_4.0:22:11464097:11464186:-1(54-75) CAGGCCCGCGUCCGCGUGCAAGUAACCGAGAAUAGGCCCCUUGGGACCUGCACagccuauccuggauuacuugaaCGAGGCCACGGCCUU	Score = 213.1, Bos taurus,Canis familiaris,Cavia porcellus,Dasypus novemcinctus,Echinops telfairi,Equus caballus,Erinaceus europaeus,Felis catus,Homo sapiens,Loxodonta africana,Macaca mulatta,Microcebus murinus,Mus musculus,Myotis lucifugus,Ochotona princeps,Oryctolagus cuniculus,Otolemur garnettii,Pan troglodytes,Pongo pygmaeus,Rattus norvegicus,Sorex araneus,Spermophilus tridecemlineatus,Tupaia…
48	42	F2532,	bomir-199a-2-5p	TAACCAATGTGCAGACTACTGT	22	bta-miR-199a-3p	22/22	1	+	1	0/0/0	Yes	>bomir-199a-2-5p:Btau_4.0:7:13733563:13733584:1 UAACCAAUGUGCAGACUACUGU	Intronic	>bomir-199a-2-5p:Btau_4.0:7:13733556:13733633:1(8-29) CCCAGCCuaaccaaugugcagacuacuguACACAUUCAGAGCCCCCUGAACAGGUAGUCUGAACACUGGGUUGGCGGG	Score = 76.5, Bos taurus,Canis familiaris,Cavia porcellus,Dasypus novemcinctus,Echinops telfairi,Equus caballus,Erinaceus europaeus,Felis catus,Homo sapiens,Loxodonta africana,Macaca mulatta,Microcebus murinus,Mus musculus,Myotis lucifugus,Ochotona princeps,Oryctolagus cuniculus,Otolemur garnettii,Pan troglodytes,Pongo pygmaeus,Rattus norvegicus,Sorex araneus,Spermophilus tridecemlineatus,Tupaia …
49			bomir-199a-3-5p	TAACCAATGTGCAGACTACTGT	22	bta-miR-199a-3p	22/22	- -	+	1	0/0/0	Yes	>bomir-199a-3-5p:Btau_4.0:11:102419025:102419046:1 UAACCAAUGUGCAGACUACUGU	Intronic	>bomir-199a-3-5p:Btau_4.0:11:102419020:102419092:1(6-27) CAGCCuaaccaaugugcagacuacuguACAAUUUGGGAGUCCUGAACAGAUAGUCUAAACACUGGGUAGACGG	Score = 131.8, Bos taurus,Canis familiaris,Cavia porcellus,Dasypus novemcinctus,Echinops telfairi,Equus caballus,Erinaceus europaeus,Felis catus,Homo sapiens,Loxodonta africana,Macaca mulatta,Microcebus murinus,Mus musculus,Myotis lucifugus,Ochotona princeps,Oryctolagus cuniculus,Otolemur garnettii,Pan troglodytes,Pongo pygmaeus,Rattus norvegicus,Sorex araneus,Spermophilus tridecemlineatus,
50	43	B0321, D0321, F0711, E0933, F1354, A2141, F2132, B2454, G2441, C2844, H3211, G3344, E3411, E3562, C2911	bta-let-7b-2-3p	AACCACACAACCTACTACCTCA	22	bta-let-7b	22/22	28	-	(23+5-)	0/0/0	Yes	>Bta-let-7b-2-3p:Btau_4.0:5:123308017:123308038:-1 AACCACACAACCUACUACCUCA	miR transcript	>bta-let-7b-2-3p:Btau_4.0:5:123308015:123308097:-1(60-81) CUCGAGGAAGGCAGUAGGUUGUAUAGUUAUCUUCCGAGGGGGCAACAUCACUACCCUGAaaccacacaaccuacuaccucaCC	Score = 111.4, Bos taurus,Canis familiaris,Cavia porcellus,Echinops telfairi,Equus caballus,Erinaceus europaeus,Felis catus,Homo sapiens,Loxodonta africana,Macaca mulatta,Microcebus murinus,Mus musculus,Myotis lucifugus,Ochotona princeps,Oryctolagus cuniculus,Otolemur garnettii,Pan troglodytes,Pongo pygmaeus,Rattus norvegicus,Sorex araneus,Spermophilus tridecemlineatus,Tupaia belangeri
							Matching nt of cloned sequence vs. nt of nearest homologue		Orientation of the sequences presented ('+'=sense '-' = antisense)	Copy of sense and antisense sequences cloned	NT difference of the cloned sequence at 5´/middle/3´ to the nearest homologue miRNAs					Conservation score and name of the species retrived from ENSEMBL

## Sheet: rasi_Final
			List of cloned repeat associated small interfering RNAs (rasiRNAs)
No.	Clone name	Name	Sequence	NT length	Copy No.	No of hits	Genomics	Orientation	Stem loop
1	>OvaConcat_E0144	rasiR-1	UGGUGCACCGUUCCUGGAAGU	21	1	9	Repeats	both	( - )
2	>OvaConcat_F0133	rasiR-2	AGAUCGCAGCGAGGGAGCUGCUCUGC	26	1	25	Repeats	both	( - )
3	>OvaConcat_A0322, F1522	rasiR-3	GUGGCCUCCCCGUCGGGGAAU	21	2	14	Repeats	both	( - )
4	>OvaConcat_D0522	rasiR-4	AGACAGGGUCUCGCUAUAUUGCC	23	1	5	Repeats	both	( - )
5	>OvaConcat_B0922	rasiR-5	UAGAGACAGGGUCUCGCUAUAUUGCC	26	1	6	Repeats	both	( - )
6	>OvaConcat_E1021	rasiR-6	AGGGGUUCGAUCCCUGGUUGGA	22	1	100	Repeat: transposones	both	( - )
7	>OvaConcat_F1042	rasiR-7	UUCCCGGCCAAUGCACCA	18	1	24	Repeats	both	( - )
8	>OvaConcat_A1133	rasiR-8	CCCCCUUUCCCCUCCCCCU	19	1	57	Repeats	both	( - )
9	>OvaConcat_D1133	rasiR-9	AUCCAGCCCCAGCUCUCUG	19	1	44	Repeat: transposones	both	( - )
10	>OvaConcat_D2422	rasiR-10	CGGGGGACGCGGGCGACGGC	20	1	8	Repeats	both	(-)
11	>OvaConcat_B2644	rasiR-11	UUCCCAUACCGGGAGUCGAACCCG	24	1	8	Repeats	both	( - )
12	>OvaConcat_F2644	rasiR-12	ACUCCAGGGGAUAUCCCU	18	1	27	Repeat: transposones	both	( - )
13	>OvaConcat_B3063	rasiR-13	CUCAGGAUGGCCGAGCGGUCU	21	1	9	Repeats	both	( - )
14	>OvaConcat_A3211	rasiR-14	GCCAACCGAGGCUCCCGCGGCGCU	24	1	6	Repeats	both	( - )
15	>OvaConcat_G3433	rasiR-15	GGGUUCGAUUCCCCGACGGGGAGCCA	26	1	13	Repeats	both	( - )
16	>OvaConcat_H3511	rasiR-16	GGGUUCGAUCCCUGGUUGG	19	1	100	Repeat: transposones	both	( - )
17	>OvaConcat_B3822	rasiR-17	UCAGGGGAAAGCGCGAACGCAG	22	1	11	Repeats	both	( - )
18	>OvaConcat_C0531	rasiR-18	CAGUGGUGGAGAAUGCUGGGG	21	1	14	Repeats	both	( - )
19	>OvaConcat_E1121	rasiR-19	UUCCCAUACCGGGAGUCGAACCCGGGCC	28	1	7	Repeats	both	( - )
20	>OvaConcat_C1211	rasiR-20	GGGGCCCUUCCCCCGCGCCAC	21	1	6	Repeats	both	( - )
21	>OvaConcat_A2722	rasiR-21	GAACCAAGGAUGGGGGUGUG	20	1	11	Repeat: transposones	both	( - )
22	>OvaConcat_E3911	rasiR-22	GGCGCUGGAGCGUCGGGCCC	20	1	4	Repeats	both	( - )
23	>OvaConcat_H3931	rasiR-23	GGCCCGGGUUCGACUCCCGGUAUGGGAA	28	1	7	Repeats	both	( - )
24	>OvaConcat_B0221	rasiR-24	GGAGGGGGGGAAAGGGGG	18	1	34	Repeats	both	( - )
25	>OvaConcat_G0511, H0611	rasiR-25	AAUGAGAAGGUGUAAAAU	18	2	21	Repeat: transposones	both	( - )
26	>OvaConcat_A1511	rasiR-26	GGGUUCGAUCCCCUUGGG	18	1	13	Repeat: transposones	both	( - )
27	>OvaConcat_B3066	rasiR-27	AGCCCACCCAGGGACGCCA	19	1	23	Repeats	both	( - )

## Sheet: santRNAs
			List of cloned non-repeat associated small interfering RNAs -natural antisense small interfering RNAs (santRNAs)
No.	Clone	Name	Sequence	Length	Copy	Genomics	Genomic location	Stem loop
1	>OvaConcat_D0521	santR1	GGGGGCGCCUUCCGGGAUAUG	21	1	intronic	Btau_4.0:19:39088126:39088146:-1	No
2	>OvaConcat_F0651	santR2	GCCGACGCCCGGCAGACCCUG	21	1	intergenic	Btau_4.0:17:75694763:75694783:-1	No
3	>OvaConcat_B1433	santR3	UUCGGGGUAUGGGCCCGAUAGCUUA	25	1	intronic	Btau_4.0:10:4582898:4582919:-1	No
4	>OvaConcat_G2321	santR4	AGCGGCGCCUGGGGCGGCGC	20	1	intergenic	Btau_4.0:17:55667430:55667449:-1	No
5	>OvaConcat_E3565	santR5	GGGGGACCGACGCGCGCCGCC	20	1	intergenic	Btau_4.0:5:108933502:108933522:-1	No
6	>OvaConcat_C0432	santR6	UCCAGCCCCCAGCUCUCU	18	1	intronic	Btau_4.0:7:42568277:42568294:-1	No
7	>OvaConcat_C0532	santR7	ACCAGCCUCUGCGCUGGCC	19	1	intergenic	Btau_4.0:12:30825837:30825855:-1	No
8	>OvaConcat_F0653	santR8	CAGGCCGCGCCCCCUGGA	18	1	intronic	Btau_4.0:25:39055165:39055182:-1	No
9	>OvaConcat_H1322	santR9	UCCCCGGCAUCUCCACCA	18	1	intergenic	Btau_4.0:8:77307661:77307678:-1	No
10	>OvaConcat_D2111	santR10	CAGGCAACACAGACUCCA	18	1	intergenic	Btau_4.0:4:33244718:33244735:-1	No
11	>OvaConcat_B2643	santR11	CCCACCGCUAAUGAGUCUG	19	1	intronic	Btau_4.0:5:119917356:119917374:-1	No
12	>OvaConcat_E2811	santR12	CUUGUAUUGAUGGUGACCU	19	1	intronic	Btau_4.0:15:33360524:33360542:-1	No
13	>OvaConcat_A4143	santR13	GGCGCUGGAGCGUCGGGCC	19	1	intergenic	Btau_4.0:11:47994635:47994653:-1	No

## Sheet: tncRNAs
			List of cloned tiny non-coding RNAs (tncRNA)
No.	Clone	Name	Sequence	Length	Copy	Genomic location	Region	Stem loop
1	>OvaConcat_B1021	tncR1	GUGGCGACGAGGAUGGGA	18	1	Btau_4.0:10:13415493:13415510:1	exon	No
2	>OvaConcat_A0821	tncR2	UCCCCGGGGCUCCCGCCGGCU	21	1	Btau_4.0:Un.004.12:814884:814904:1	intergenic	No
3	>OvaConcat_E1432	tncR3	GCCCUGCGGAUCUUUCCCCU	20	1	Btau_4.0:6:121181785:121181804:1	intergenic	No
4	>OvaConcat_B1651	tncR4	GGGCCCGACGCUCCAGCGCC	20	1	Btau_4.0:11:47994634:47994653:1	intergenic	No
5	>OvaConcat_E1922	tncR5	UGUGUCCUGCAAUUCAUCAUU	21	1	Btau_4.0:3:20015905:20015925:1	intergenic	No
6	>OvaConcat_B2453	tncR6	AUCUUUGGGCUAGGUCUAGUU	21	1	Btau_4.0:28:27885036:27885055:1	intronic	Yes
7	>OvaConcat_C2843	tncR7	AUCUUUGGGCUAGGUCUAGU	20	1	Btau_4.0:28:27885036:27885054:1	intronic	No
8	>OvaConcat_G3341	tncR8	GAGGUGGAGAUGCCAGGGGA	20	1	Btau_4.0:Un.004.2770:15749:15768:1	intergenic	Yes
9	>OvaConcat_H0411	tncR9	UAGGCACACAUAAAUCAAGGG	20	1	Btau_4.0:9:76538969:76538988:1	intronic	No
10	>OvaConcat_D1511	tncR10	UAAUGUGAAUUGGCAGGA	18	1	Btau_4.0:Un.004.258:50068:50085:1	intergenic	No
11	>OvaConcat_G1722	tncR11	AAUGUGCAAGACAUACAUG	19	1	Btau_4.0:2:48978055:48978073:1	intergenic	No
12	>OvaConcat_G2442	tncR12	AGUGCUUUCAUUCUUCAUG	19	1	Btau_4.0:1:76936964:76936982:1	intergenic	No
13	>OvaConcat_G2443	tncR13	CGGCAGAUGAAGUCCAUC	18	1	Btau_4.0:16:47801336:47801353:1	intronic	No
14	>OvaConcat_A3111	tncR14	UACCGAUUCCAGAAUGGU	18	1	Btau_4.0:3:122420041:122420058:-1	intergenic	No
15	>OvaConcat_H3832	tncR15	GGACGCGGCCGGGGCCCCG	19	1	Btau_4.0:4:52525830:52525848:1	exon	No
16	>OvaConcat_A1211	tncR16	GCAGCUUCAAUUCUGCCGGGG	21	1	Btau_4.0:12:13847884:13847904:1	intergenic	No
17	>OvaConcat_G1222	tncR17	GUGGCGCCCAACGUGGGGCU	20	1	Btau_4.0:Un.004.7423:3546:3565:-1; Btau_4.0:29:44610749:44610768:1; Btau_4.0:25:38527036:38527055:1	intergenic	No

## Sheet: OtherRNA
	Statistics and sequence of all known coding RNAs and non-matching Sequences
SL	Clone Name/Sequence	Type	Copy	SL	Clone Name/Sequence	Type	Copy	SL	Clone Name/Sequence	Type	Copy	SL	Clone Name/Sequence	Type	Copy
1	>8. OvaConcat_H0122, B1311	tRNA	2	1	>21. OvaConcat_D0322, A0521	18S rRNA	2	1	>1.OvaConcat_B0111	mRNA	1	1	>9.OvaConcat_A0231	No matching	1
	AGTCCCATCTGGGTCGCC				GAGTGATCCACCGCTAAGAGTC				CTGGCCATATTCACATG				TGGCGACCCATGATGGGAC
2	>14. OvaConcat_F0241, C0431	tRNA	2	2	>25. OvaConcat_A0432, A0522	18S rRNA	2	2	>3.OvaConcat_B0522	mRNA	1	2	>11.OvaConcat_B0222	No matching	1
	TTCGGGGTATGGGCCCGATAGCT				GAGGCGCCGCGCGGAACCGCGGCCC				AGTGGAGGTGTCCACCG				CCCACTGGACCCCTCGCGGCCCC
3	>50. OvaConcat_C0732, F4111	tRNA	2	3	>41. OvaConcat_B0621	18S rRNA	1	3	>4.OvaConcat_C0232	mRNA	1	3	>12.OvaConcat_C0231	No matching	1
	TGGCGACCCAGATGGGACT				GTTCCGCCTGGGCGGGATTCTGA				GGCTCCCGCCGGCTG				CCTCGGCAGCGATCATACCAGGGTA
4	>59. OvaConcat_B0921	tRNA	1	4	>47. OvaConcat_B0721	18S rRNA	1	4	>5.OvaConcat_C0621	mRNA	1	4	>13.OvaConcat_D0241	No matching	1
	TGGGGGCTCGTCCGGGATA				GCCCGCCCCCCGGCCGGGGCCGGG				GGGCCCCCGCGGGGTGG				GTGATCCACCGCTAAGAGTC
5	>69. OvaConcat_F1041	tRNA	1	5	>48. OvaConcat_B0722	18S rRNA	1	5	>6.OvaConcat_B1022, D3422	mRNA	2	5	>16.OvaConcat_H0221	No matching	1
	GTTCGGGGTATGGGCCCGATAGCTTA				AACAAACCCTTGTGTCGAGGGCT				GGGCCCCCGCGGGGTG				GGGCGCGGCGCGGCGCGCCCCCGCCGC
6	>80. OvaConcat_D1131	tRNA	1	6	>51. OvaConcat_C0733	18S rRNA	1	6	>7.OvaConcat_G1411	mRNA	1	7	>20.OvaConcat_B0322	No matching	1
	TGGCGACCCAGATGGGAC				GACAAACCCTTGTGTCGAGGGCTGA				AGGGGCCCCCGCGGGGG				GAGTGATCCACCGCTAAGAAGTT
7	>92. OvaConcat_C1311	tRNA	1	7	>65. OvaConcat_D1041	18S rRNA	1	7	>8.OvaConcat_D0242	mRNA	1	8	>22.OvaConcat_E0341	No matching	1
	AGACCGCTCCGCCATCCTGTAGT				TCAACGCAAGCTTATGACA				GGCCCCCCCCGCGGGGA				GCCGACGGCCGGCAGACCC
8	>106. OvaConcat_B1541, E1643, G1641	tRNA	3	8	>73. OvaConcat_H1042, G3431	18S rRNA	2	8	>9.OvaConcat_C0811	mRNA	1	9	>23.OvaConcat_F0341	No matching	1
	TGGCGTCCCTGGGTGGGCT				AGGCGAGCTCAGGGAGGAC				CCCGGGCCGCGGCGGTG				AGCGCCCCCGCTGGGTGA
9	>107. OvaConcat_B1542	tRNA	1	9	>88. OvaConcat_E1222	18S rRNA	1	9	>10.OvaConcat_B1922	mRNA	1	10	>27.OvaConcat_E0451	No matching	1
	TGGAGGCCCCGCTGGGATT				TACCTGGTTGATCCTGCCAGTAGC				TGCCCGGGCCCCCGCGG				GTGTAGTGTGCTCAGTGATG
10	>114. OvaConcat_G1642	tRNA	1	10	>98. OvaConcat_B1431, G1643	18S rRNA	2	10	>11.OvaConcat_A1431	mRNA	1	11	>28.OvaConcat_E0454	No matching	1
	TGGAGGCCCCGCTGGGATTG				TCAGTGTAGCGCGTGTGCAGCC				AGCCCCCGCGGGGCCCT				AGACCGCTCCGCCATCCTGA
11	>125. OvaConcat_C1933	tRNA	1	11	>108. OvaConcat_B1543, A3343	18S rRNA	2	11	>12.OvaConcat_E2662	mRNA	1	12	>29.OvaConcat_F0432	No matching	1
	TGGCGTAGTCGGCAGGAT				TCAGTGTAGCGCGCGTGCAGCC				GGCTGCCGGGGGGCTG				CCCGGGCGGATCTTATCCC
12	>171. OvaConcat_B3061, A4051, C4011, F4053, E3611, C3321	tRNA	6	12	>113. OvaConcat_E1642	18S rRNA	1	12	>13.OvaConcat_C0233	mRNA	1	14	>37.OvaConcat_F0521	No matching	1
	TCAGGATGGCCGAGCGGTCT				TGGCTCCCCGTCGGGGAATCGAACCC				GTGGCGACCGAGGCGCG				GTGTCGGGGGTATGGGGCCCGATAGCCTTA
13	>177. OvaConcat_F3111, G3343	tRNA	2	13	>124.OvaConcat_C1932	18S rRNA	1	13	>15.OvaConcat_F1952	mRNA	1	15	>40.OvaConcat_H0511	No matching	1
	AGACCGCTCGGCCATCCTGA				ACAAACCCTTGTGTCGAGGGCTGAC				GGCCCGCCGCAGCTGG				AAGAAGCCTACAGGTGCTTTCATCTCA
14	>182. OvaConcat_A3342	tRNA	1	14	>127. OvaConcat_E1921	18S rRNA	1	14	>16.OvaConcat_B2311	mRNA	1	16	>42.OvaConcat_B0622	No matching	1
	GTGGAGGCCCCGCTGGGA				GGGAGGGCGGGTGGAGGGG				CAGCCCCACGTGGGGCG				GGTAGTAGCCGAACGGGCCGGTG
15	>29.OvaConcat_C1731	tRNA	1	15	>131. OvaConcat_F2131	18S rRNA	1	15	>20.OvaConcat_E1641	mRNA	1	17	>43.OvaConcat_C0622	No matching	1
	GAGGTCCCACCGAGATT				AGCCCCGGACATCTAAGGGCATCACA				AGGGGACGCGGCGCGGC				AATCGCCGCGGACCGTGCGC
16	>30.OvaConcat_C2422	tRNA	1	16	>138. OvaConcat_H2332	18S rRNA	1	16	>21.OvaConcat_F1611	mRNA	1	18	>49.OvaConcat_C0731	No matching	1
	GAGGTTCCACCGACAT				AAGGGGCCCTTTGTACACACC				GGGGACGCGGCGCGGC				CTCCCCACCTTACTCTGTCC
17	>35.OvaConcat_E0931	tRNA	1	17	>139. OvaConcat_H2333, C3433, D3633	18S rRNA	3	17	>22.OvaConcat_C4111	mRNA	1	19	>52.OvaConcat_H0722	No matching	1
	TGGCGTCCCTGGGTGGG				TGTGATGCCCTTAGATGTCCGGGGCT				AGGCGCCGCGCCGCGT				AGACTCCCGGTATGGGAACC
18	>56.OvaConcat_C1122	tRNA	1	18	>148. OvaConcat_D2532	18S rRNA	1	18	>23.OvaConcat_F0242	mRNA	1	20	>54.OvaConcat_A0822	No matching	1
	AGATGGCGGAGCGGTC				GGCCCCGCCGGGGTCGGCCC				GGGGGGCCGGCGGCC				TGGTGGAGGATGCGGGCA
19	>43.OvaConcat_A4142	tRNA	1	19	>161. OvaConcat_F2642	18S rRNA	1	19	>24.OvaConcat_F0343	mRNA	1	21	>56.OvaConcat_B0822	No matching	1
	GTCACGTCGGGGTCACC				TGTAGAATAAGTGGGAGGCCCCC				GGGGGGGGCGGCAGC				TGGTGGAGGATGCGGGCAT
				20	>163. OvaConcat_G2654	18S rRNA	1	20	>25.OvaConcat_H3933	mRNA	1	22	>57.OvaConcat_E0811	No matching	1
	tRNA	Total	30		CGGCGGACCGCCCGCCCGCTCCC				GGCGGCGGCGGCGACTC				ATCCACGGGGGGGCGCACCAC
				21	>164. OvaConcat_A2721	18S rRNA	1	21	>26.OvaConcat_F3622	mRNA	1	23	>58.OvaConcat_G0811	No matching	1
1	>24. OvaConcat_A0431	28S rRNA	1		ACAAACCCTTGTGTCGAGGGCTG				GGGACGCCGACCGCTC				GCCGGAATCTTTCCCGCTCCC
	AAGTGATGCCACCGCTAAGAGTGC			22	>170. OvaConcat_G2921	18S rRNA	1	22	>27.OvaConcat_A0711	mRNA	1	24	>61.OvaConcat_G0911	No matching	1
2	>44. OvaConcat_D0621	28S rRNA	1		GAGCTGCTCTGCTACGTA				GGGGCGGCGACTGGGA				GGCCATTTTTCCGTGTTCCCTGCGCTATATT
	GGACCTCCACCAGAGTTT			23	>173. OvaConcat_B3064	18S rRNA	1	23	>28.OvaConcat_C2311	mRNA	1	25	>63.OvaConcat_C1031	No matching	1
3	>79. OvaConcat_B1133	28S rRNA	1		GCGGTGCGGGCGGTCCGCCCT				GGGAGCGGCGCCGGGGT				CGTAGAATCGGGCCTAACAAAAGTTCCCAGT
	AGCAACCCGACTCCGGGAAGACCCG			24	>180. OvaConcat_G3222	18S rRNA	1	24	>31.OvaConcat_E0455	mRNA	1	26	>64.OvaConcat_C1033	No matching	1
4	>104. OvaConcat_H1422	28S rRNA	1		TCCGCCAGGGCCGTGGGCC				GCCCGCCCCGGCGCCGC				CACACCCGCCACCAAGACGACGCCCGCCCCGA
	AAACTCTGGTGGAGGTCC			25	>183. OvaConcat_B3321	18S rRNA	1	25	>32.OvaConcat_C1432, D1432	mRNA	2	27	>66.OvaConcat_D1043	No matching	1
5	>38.OvaConcat_F1951	28S rRNA	1		TCCTACTCGTCGCGGCGGAT				AGCCCGCCCCGGCGT				GGGGGGCCTACAGAGTCCCAG
	GCGGCGCGCCGGGGGCC			26	>186. OvaConcat_C3432	18S rRNA	1	26	>33.OvaConcat_C2121	mRNA	1	28	>67.OvaConcat_D1044	No matching	1
					CGGAAGGGCCCTTTGTACACACC				CCCGCCCCGGACCC				GCCGATCACATGGCCAGGGATTACC
	28S rRNA	Total	5	27	>195. OvaConcat_D3632	18S rRNA	1	27	>34.OvaConcat_H1041	mRNA	1	29	>71.OvaConcat_F1043	No matching	1
					GAAGGGCCCTTTGTACACACCC				CCAGCCCGGCCGCCTGT				AGGCGCCGGGGCGGGTTC
1	>30. OvaConcat_G0411, G3342	5.8S rRNA	2	28	>198. OvaConcat_F3711	18S rRNA	1	28	>37.OvaConcat_E3563	mRNA	1	30	>72.OvaConcat_F1044	No matching	1
	GGGCCGACCCCGGCGGGGC				TCAGCCCTTGACACAAGGGTTTGT				GAGGCGGGCCGGGGTTG				ATCCCCCGGCAGATTGAAGCGCCC
2	>74. OvaConcat_H1043, H3831, G3432, G3911, H1922	5.8S rRNA	5	29	>205. OvaConcat_D3953	18S rRNA	1	29	>40.OvaConcat_C3121	mRNA	1	31	>75.OvaConcat_H1044, D3511	No matching	2
	TTAATGTGAATTGCAGGA				CTAAGGCGAGCTCAGGGAG				AGCGGGAGACCGGGGTC				GATTCCCCGACGGGGAGCCA
3	>115. OvaConcat_H1621	5.8S rRNA	1	30	>212. OvaConcat_F4052	18S rRNA	1	30	>41.OvaConcat_C3121	mRNA	1	32	>76.OvaConcat_A1131	No matching	1
	AATGTGAATTGCAGGACA				GGCCGATCGCACGCCCCC				AGCGGGAGACCGGGGTC				TTGTCGTCCCTTGTAATGTGAT
4	>14.OvaConcat_F0342	5.8S rRNA	1	31	>17.OvaConcat_D0911	18S rRNA	1	31	>42.OvaConcat_D2231	mRNA	1	33	>78.OvaConcat_B1132	No matching	1
	GGGCCGACCCCGGCGGG				GTTCGGGCCCCGCGGG				CGGCGGGGGCGCGCCTG				AGGGGGGGGGGCAAAGGGGT
5	>64.OvaConcat_F0811	5.8S rRNA	1	32	>18.OvaConcat_D1433	18S rRNA	1	32	>44.OvaConcat_B1544, G1644, A3344	mRNA	3	34	>83.OvaConcat_H1122	No matching	1
	TAATGTGAATTGCAGGA				GTTCGGGCCCCGCGG				CCGACGCGCCCGCCGC				GGGCCGTCGACCCGCGTCCCCCG
6	>65.OvaConcat_H1722	5.8S rRNA	1	33	>2.OvaConcat_C0911	18S rRNA	1	33	>45.OvaConcat_E3566	mRNA	1	35	>85.OvaConcat_B1211	No matching	1
	AATGTGAATTGCAGGAC				TCGACCGTCTTCTCAGC				CAGCGCGCCCGCCGCCT				ACTAGACTTGTGGAGGCCTCCTC
				34	>47.OvaConcat_D3951	18S rRNA	1	34	>46.OvaConcat_H1721, H1921	mRNA	2	36	>87.OvaConcat_E1221	no matching	1
	5.8S rRNA	Total	11		GCTGAGAAGACGGTCGA				CAGGCTGGTCCGATGGT				ATCACATTGTGCCAGGGAATTACC
				35	>19.OvaConcat_C1433	18S rRNA	1	35	>48.OvaConcat_A1132	mRNA	1	37	>89.OvaConcat_F1211	No matching	1
1	>126. OvaConcat_D1921	Small nuclear RNA	1		CAGTTCGGGCCCCGCG				GACCTCCCCCATCCTG				GGGCACCCGATGAATTTCAGAG
	CAGGGGAAAGCGCGAACGCAG			36	>63.OvaConcat_F0243	18S rRNA	1	36	>49.OvaConcat_F1953	mRNA	1	38	>91.OvaConcat_H1211	No matching	1
2	>152. OvaConcat_H2521	Small nuclear RNA	1		AGAGGGACAAGTGGCG				CAGGGAACCTCCCCCC				GGGGGCGCGCCGGCTGAAAATATC
	CAGGGGAAAGCGCGAACGCA							37	>50.OvaConcat_A1333	mRNA	1	39	>94.OvaConcatF1352	No matching	1
3	>36.OvaConcat_A1611	Small Nuclear RNA	1		18S rRNA	Total	43		TCCCCGCCGGCCTTCCT				GGGGGGGACCGACGCGCCC
	TGACGGCGGGCCGGGTT							38	>51.OvaConcat_D3421	mRNA	1	40	>96.OvaConcat_H1321	No matching	1
4	>39.OvaConcat_A3011	Small Nuclear RNA	1	1	>211. OvaConcat_F4051	16S rRNA	1		AGGTCCCGCCGCCCCCC				GGGGGCCGGGAACCGGCCGGGGCCCCGGT
	GGTGGCGGGGGGAGGTC				AACCCTGCCCTAGAACAGGGCTTAA			39	>53.OvaConcat_H3833	mRNA	1	41	>100.OvaConcat_C1431	No matching	1
5	>52.OvaConcat_A4055	Small Nuclear RNA	1						GCCTGTCCCCGCCCCCT				GGCGACCGAGGCGCGACCCCCC
	CCCCCGGCGCCCCCCC				16S rRNA	Total	1	40	>54.OvaConcat_D3954	mRNA	1	42	>103.OvaConcat_F1422	No matching	1
									CCCCCTTTCCCCCCCCC				GGCGGCCGAGGCGCGACC
	Small Nuclear RNA	Total	5					41	>55.OvaConcat_F4054	mRNA	1	43	>111.OvaConcat_E1511	No matching	1
									CACGGCCAACGCACCA				CTGATAATGCGCTAAGGGCCC
								42	>57.OvaConcat_D3631	mRNA	1	44	>116.OvaConcat_H1622	No matching	1
									CAGGAGGGCGGAGCGGT				TGTTCCCTGTCATCGGGCCGACCTAG
								43	>58.OvaConcat_G1322	mRNA	1	45	>117.OvaConcat_C1732	No matching	1
									GCGCGTCGGTCCCCCCC				GTCCGGGCCGGGTGAGGTTTCCCGT
								44	>59.OvaConcat_C2842	mRNA	1	46	>118.OvaConcat_D1711	No matching	1
									GGGGGACGGACGCGCCC				TGACGGCGGGCCCGGGTT
								45	>60.OvaConcat_A3911	mRNA	1	47	>119.OvaConcat_E1711	No matching	1
									AGGGGCTGTCTGGCCC				CAAAGCCCCAGTGCTCGCAGTGGCCGTAG
								46	>61.OvaConcat_A4144	mRNA	1	48	>120.OvaConcat_G1721	No matching	1
									GGGGCGCGGGACCTG				ATCAAAGTGGTGGAGCATGCCAGGGGCATGA
								47	>62.OvaConcat_E1022	mRNA	1	49	>132.OvaConcat_D2232	no matching	1
									TAGCACCATCAATACAA				GGGGAGGGCGGGTTGAGGGGG
								48	>66.OvaConcat_H1511	mRNA	1	50	>133.OvaConcat_D2311	No matching	1
									GTTAATTCTGGCACATT				AACCACACAACCCTTAACTTAACCTC
								49	>67.OvaConcat_F1954	mRNA	1	51	>134.OvaConcat_F2311	No matching	1
									GTGAATTCTCGGGTGCA				ACAGTTCTTCAAACCTTGGGCCAGCTT
								50	>68.OvaConcat_F4055	mRNA	1	52	>136.OvaConcat_G2322	No matching	1
									ACTTCTGGTGGCGCA				TCTCACACCGCCCGTCTGCTCACTACC
								51	>69.OvaConcat_B3062	mRNA	1	53	>137.OvaConcat_H2331	No matching	1
									GGCCCGGCGGA				GCCACAGGAGGGCGGAGCGGTCT
								52	>70.OvaConcat_E2211	mRNA	1	54	>140.OvaConcat_B2452	No matching	1
									CACCTAACACTGTCCTG				GGGGGACGGACGCGCCCT
												55	>143.OvaConcat_F2421	No matching	1
									mRNAs	Total	57		GGTTGAATGCCCTGGGCAATTGGTGATG
												56	>147.OvaConcat_A2511	No matching	1
													ACCCATCAATACAAGGGC
												57	>149.OvaConcat_D2533	No matching	1
													GAGCGCTAAGCGGCTGGATGCCCT
												58	>153.OvaConcat_A2642	No matching	1
													GGGGGGGGCGCCGGGGGGG
												59	>154.OvaConcat_B2641	No matching	1
													GACCACGTCGCCTCCCGCTTTTGTTAGAT
												60	>155.OvaConcat_B2642	No matching	1
													GACGAAGGCGCCGCGCAGTGTAACCGAC
												61	>158.OvaConcat_E2661	No matching	1
													AAGCCTATGCCTTGGAATGTACTTGAA
												62	>166.OvaConcat_A2821	No matching	1
													TGGCGACCACGAAGGGAC
												63	>185.OvaConcat_C3431	No matching	1
													CAGGAGGGCGGAGCGGTCT
												64	>187.OvaConcat_F3411	No matching	1
													GGGCGCGTCGAGTCGCACCCC
												65	>189.OvaConcat_C3511	No matching	1
													GCCAGCACCCACGTGGGGCGCGCA
												66	>190.OvaConcat_E3564	No matching	1
													CGGCGGGGGCGCGCCGCGCCGCGCCC
												67	>193.OvaConcat_A3621	No matching	1
													TACACCTTTAAGCCAGAGGTTTAACC
												68	>194.OvaConcat_A3622	No matching	1
													AGAACNCGTACGGGGTCCCCC
												69	>196.OvaConcat_H3611	No matching	1
													AGAGCTACAGCTGCTCGCATTCTCGA
												70	>199.OvaConcat_H3721,E4021	No matching	2
													CCGGGGGTCGCGCCTCGGTCGCC
												71	>201.OvaConcat_C3822	No matching	1
													ACCTGGCTGTAGCGCCCCCAGAAGATAATCACCA
												72	>202.OvaConcat_D3822	No matching	1
													ACCTGCTGTGCGCCCCCGAATAATCCCA
												73	>203.OvaConcat_F3811	No matching	1
													ATGAGAGGTGTAAAATAA
												74	>208.OvaConcat_H3932	No matching	1
													CAGTCCCCTTCGTGGTCG
												75	>210.OvaConcat_A4053	No matching	1
													GCTCCCGCGGGGCCCTTCCCCCGCGC
															75
